# Supplementary material for: In situ organism-sediment interactions: Bioturbation and biogeochemistry in a highly depositional estuary
Source: PLoS One. 2017 Nov 27;12(11):e0187800. doi: 10.1371/journal.pone.0187800 (PMC5703450; doi:10.1371/journal.pone.0187800)
Supplement: S1 File — This excel file contains two tabs that compose all of the raw data for the study. (XLSX) [file pone.0187800.s001.xlsx]

## Sheet: all
Image	Date	Time	Date Time	Δ surface 1 (cm)	Δ surface 2 (cm)	Δ surface 3 (cm)	mean Δ surface (cm)	sd Δ surface (cm)	abs mean Δ surface (cm)	abs mean Δ surface / 5 (cm h-1)	rpd 1 (cm)	rpd 2 (cm)	rpd 3 (cm)	mean rpd depth (cm)	sd rpd depth (cm)	mean rpd depth (mm)	sd rpd depth (mm)	burrow 1 (cm)	burrow 2 (cm)	burrow 3 (cm)	mean burrow depth (cm)	sd burrow depth (cm)	mean burrow depth (mm)	sd burrow depth (mm)	Margin of Error (burrow)
20130520123310	2013-05-20	12:00:00	2013-05-20 12:00:00	.	.	.	.	.	0		0.805	1.221	0.766	0.930667	0.252191	9.30667	2.52191	3.351	2.545	3.143	3.013	0.41843	30.13	4.1843	1.9725
20130520175239	2013-05-20	17:00:00	2013-05-20 17:00:00	6.266	5.657	6.514	6.14567	0.44099	6.14567	1.22913	0.997581	1.13399	1.1113	1.08096	0.0730925	10.8096	0.730925	2.8582	2.25086	2.11587	2.40831	0.395423	24.0831	3.95423	1.86404
20130520221739	2013-05-20	22:00:00	2013-05-20 22:00:00	5.955	5.676	6.501	6.044	0.419639	6.044	1.2088	0.99622	0.852305	1.02986	0.959463	0.094314	9.59463	0.94314	1.03969	1.86499	1.93562	1.61343	0.498127	16.1343	4.98127	2.34819
20130521024330	2013-05-21	02:00:00	2013-05-21 02:00:00	8.111	8.3	8.111	8.174	0.109119	8.174	1.6348	1.08167	1.05304	0.829919	0.988211	0.13783	9.88211	1.3783	2.47359	3.05512	2.79207	2.77359	0.291206	27.7359	2.91206	1.37276
20130521070931	2013-05-21	07:00:00	2013-05-21 07:00:00	10.157	9.8	9.106	9.68767	0.534429	9.68767	1.93753	1.1289	1.11615	0.8383	1.02779	0.164223	10.2779	1.64223	2.05559	2.32226	1.82513	2.06766	0.248783	20.6766	2.48783	1.17277
20130521122755	2013-05-21	12:00:00	2013-05-21 12:00:00	9.898	9.826	10.136	9.95333	0.162239	9.95333	1.99067	0.869754	1.11085	1.02638	1.00233	0.122334	10.0233	1.22334	2.73257	1.77407	2.81859	2.44175	0.579821	24.4175	5.79821	2.7333
20130521174635	2013-05-21	17:00:00	2013-05-21 17:00:00	9.208	9.874	9.588	9.55667	0.334104	9.55667	1.91133	1.06535	1.16246	0.978535	1.06878	0.0920126	10.6878	0.920126	2.28656	2.21193	2.69205	2.39685	0.258361	23.9685	2.58361	1.21793
20130521221245	2013-05-21	22:00:00	2013-05-21 22:00:00	8.994	9.588	9.351	9.311	0.299013	9.311	1.8622	0.813812	1.02813	0.814015	0.885319	0.123678	8.85319	1.23678	2.10598	2.55179	2.81957	2.49245	0.360473	24.9245	3.60473	1.69929
20130522021243	2013-05-22	02:00:00	2013-05-22 02:00:00	9.044	8.769	9.144	8.98567	0.194186	8.98567	1.79713	1.16234	0.946283	0.887873	0.998832	0.144582	9.98832	1.44582	2.09454	2.46004	2.09028	2.21495	0.212264	22.1495	2.12264	1.00062
20130522071243	2013-05-22	07:00:00	2013-05-22 07:00:00	0.038	0.154	0.128	0.106667	0.0608714	0.106667	0.0213333	1.01899	0.888538	1.14366	1.01706	0.12757	10.1706	1.2757	2.84488	2.45734	2.18231	2.49484	0.332874	24.9484	3.32874	1.56918
20130522121243	2013-05-22	12:00:00	2013-05-22 12:00:00	0.231	0.128	0.231	0.196667	0.0594671	0.196667	0.0393333	0.986756	1.11586	1.14358	1.08207	0.0836974	10.8207	0.836974	2.19369	2.64594	2.18802	2.34255	0.262758	23.4255	2.62758	1.23866
20130522171243	2013-05-22	17:00:00	2013-05-22 17:00:00	0.628	1.103	1.18	0.970333	0.298959	0.970333	0.194067	1.1523	1.12552	1.09025	1.12269	0.0311198	11.2269	0.311198	1.61323	1.57261	1.02014	1.40199	0.331319	14.0199	3.31319	1.56185
20130522221243	2013-05-22	22:00:00	2013-05-22 22:00:00	0.026	0.192	0.09	0.102667	0.0837218	0.102667	0.0205333	1.03128	0.966851	1.19681	1.06498	0.118623	10.6498	1.18623	2.89066	3.25671	3.31938	3.15558	0.231561	31.5558	2.31561	1.09159
20130523021243	2013-05-23	02:00:00	2013-05-23 02:00:00	0.179	0.077	0.141	0.132333	0.0515493	0.132333	0.0264667	0.832989	0.851173	1.05477	0.912976	0.123129	9.12976	1.23129	2.65215	2.94055	3.38053	2.99107	0.366811	29.9107	3.66811	1.72917
20130523070931	2013-05-23	07:00:00	2013-05-23 07:00:00	0.192	0.359	0.295	0.282	0.0842556	0.282	0.0564	1.17437	1.13584	1.16213	1.15745	0.0196829	11.5745	0.196829	2.77932	3.04115	3.11302	2.97783	0.175632	29.7783	1.75632	0.827937
20130523122755	2013-05-23	12:00:00	2013-05-23 12:00:00	0.385	0.487	0.256	0.376	0.115763	0.376	0.0752	1.12892	1.02061	0.818952	0.989495	0.15731	9.89495	1.5731	3.76879	3.86049	3.6826	3.77063	0.0889593	37.7063	0.889593	0.419358
20130523174635	2013-05-23	17:00:00	2013-05-23 17:00:00	0.91	0.641	0.436	0.662333	0.237719	0.662333	0.132467	1.179	0.966912	1.01681	1.05424	0.110889	10.5424	1.10889	2.18509	2.29205	2.05273	2.17662	0.119882	21.7662	1.19882	0.565127
20130523221243	2013-05-23	22:00:00	2013-05-23 22:00:00	0.103	0.09	0.218	0.137	0.0704486	0.137	0.0274	1.14678	0.929041	0.956306	1.01071	0.118626	10.1071	1.18626	2.08045	2.2012	2.41796	2.2332	0.171015	22.332	1.71015	0.806171
20130524021243	2013-05-24	02:00:00	2013-05-24 02:00:00	0.244	0.103	0.103	0.15	0.0814064	0.15	0.03	0.977634	0.921027	1.18167	1.02678	0.137096	10.2678	1.37096	1.98241	1.2812	1.23623	1.49995	0.418429	14.9995	4.18429	1.97249
20130524071243	2013-05-24	07:00:00	2013-05-24 07:00:00	0.372	0.898	0.257	0.509	0.341756	0.509	0.1018	1.06356	0.815589	0.95315	0.944099	0.124232	9.44099	1.24232	1.81037	1.85206	1.26865	1.64369	0.32547	16.4369	3.2547	1.53428
20130524121243	2013-05-24	12:00:00	2013-05-24 12:00:00	0.551	0.526	0.769	0.615333	0.133665	0.615333	0.123067	1.0603	1.19652	0.865385	1.04073	0.166431	10.4073	1.66431	3.58028	3.55845	3.54053	3.55975	0.019905	35.5975	0.19905	0.0938331
20130524171243	2013-05-24	17:00:00	2013-05-24 17:00:00	0.205	0.09	0.142	0.145667	0.0575876	0.145667	0.0291333	1.0704	1.16827	1.01831	1.08566	0.0761369	10.8566	0.761369	1.2148	1.20399	1.58087	1.33322	0.214539	13.3322	2.14539	1.01135
20130524221243	2013-05-24	22:00:00	2013-05-24 22:00:00	0.051	0.051	0.167	0.0896667	0.0669726	0.0896667	0.0179333	1.03885	0.975425	0.912829	0.975701	0.0630103	9.75701	0.630103	1.63294	1.17542	1.74852	1.51896	0.303077	15.1896	3.03077	1.42872
20130525021243	2013-05-25	02:00:00	2013-05-25 02:00:00	0.077	0.115	0.077	0.0896667	0.0219393	0.0896667	0.0179333	1.14473	0.858958	1.03525	1.01298	0.144182	10.1298	1.44182	2.41363	2.5516	2.03733	2.33419	0.266178	23.3419	2.66178	1.25478
20130525070931	2013-05-25	07:00:00	2013-05-25 07:00:00	0.077	0.115	0.192	0.128	0.0585918	0.128	0.0256	1.04759	0.862946	1.04652	0.985684	0.106296	9.85684	1.06296	2.81695	2.79351	2.83477	2.81508	0.0206928	28.1508	0.206928	0.0975466
20130525122755	2013-05-25	12:00:00	2013-05-25 12:00:00	1.551	0.41	0.68	0.880333	0.596297	0.880333	0.176067	1.19026	1.11183	1.11594	1.13934	0.0441417	11.3934	0.441417	2.70735	2.76175	2.82611	2.76507	0.0594501	27.6507	0.594501	0.28025
20130525174635	2013-05-25	17:00:00	2013-05-25 17:00:00	0.5	0.449	0.692	0.547	0.128137	0.547	0.1094	0.92022	1.14458	1.016	1.02693	0.112579	10.2693	1.12579	2.65464	2.50305	2.30303	2.48691	0.17636	24.8691	1.7636	0.831369
20130525221243	2013-05-25	22:00:00	2013-05-25 22:00:00	0.923	0.423	0.128	0.491333	0.401881	0.491333	0.0982667	1.03935	0.863351	1.04729	0.98333	0.10398	9.8333	1.0398	1.32564	1.01762	1.2685	1.20392	0.163852	12.0392	1.63852	0.772406
20130526021243	2013-05-26	02:00:00	2013-05-26 02:00:00	0.859	0.423	0.397	0.559667	0.259556	0.559667	0.111933	0.936956	1.13878	1.15211	1.07595	0.120554	10.7595	1.20554	2.12495	2.04028	2.54904	2.23809	0.2726	22.3809	2.726	1.28505
20130526071243	2013-05-26	07:00:00	2013-05-26 07:00:00	0.269	0.526	0.141	0.312	0.196069	0.312	0.0624	1.14617	0.922315	0.817013	0.961832	0.168098	9.61832	1.68098	1.8304	1.04447	1.59195	1.48894	0.402962	14.8894	4.02962	1.89958
20130526121243	2013-05-26	12:00:00	2013-05-26 12:00:00	0.308	0.051	0.077	0.145333	0.141472	0.145333	0.0290667	1.46039	1.40068	1.32774	1.39627	0.0664327	13.9627	0.664327	2.4345	1.17463	1.7132	1.77411	0.632138	17.7411	6.32138	2.97993
20130526171243	2013-05-26	17:00:00	2013-05-26 17:00:00	0.141	0.154	0.064	0.119667	0.048645	0.119667	0.0239333	1.45193	1.41772	1.22949	1.36638	0.119781	13.6638	1.19781	3.81563	3.73838	3.16966	3.57456	0.352774	35.7456	3.52774	1.66299
20130526221243	2013-05-26	22:00:00	2013-05-26 22:00:00	5.782	6.564	6.051	6.13233	0.397294	6.13233	1.22647	1.44185	1.48706	1.47521	1.46804	0.0234431	14.6804	0.234431	1.74446	2.02819	1.91565	1.8961	0.142872	18.961	1.42872	0.673505
20130527021243	2013-05-27	02:00:00	2013-05-27 02:00:00	6.277	6.239	6.618	6.378	0.208713	6.378	1.2756	1.25429	1.32219	1.30577	1.29408	0.0354263	12.9408	0.354263	3.10538	3.67636	3.49573	3.42582	0.291838	34.2582	2.91838	1.37574
20130527070931	2013-05-27	07:00:00	2013-05-27 07:00:00	6.315	6.315	6.63	6.42	0.181865	6.42	1.284	1.23594	1.2333	1.24574	1.23833	0.00655106	12.3833	0.0655106	3.68019	3.08082	3.30409	3.35503	0.302913	33.5503	3.02913	1.42795
20130527122755	2013-05-27	12:00:00	2013-05-27 12:00:00	5.601	4.69	6.038	5.443	0.687749	5.443	1.0886	1.22809	1.26031	1.23749	1.24196	0.0165665	12.4196	0.165665	3.72782	3.60828	3.87297	3.73636	0.132551	37.3636	1.32551	0.624851
20130527174635	2013-05-27	17:00:00	2013-05-27 17:00:00	5.342	5.975	5.835	5.71733	0.3325	5.71733	1.14347	1.23339	1.23981	1.2219	1.2317	0.00907479	12.317	0.0907479	3.13708	3.82891	3.41299	3.45966	0.348271	34.5966	3.48271	1.64177
20130527221243	2013-05-27	22:00:00	2013-05-27 22:00:00	6.019	5.506	5.146	5.557	0.438729	5.557	1.1114	1.23873	1.29894	1.20077	1.24614	0.049505	12.4614	0.49505	3.82391	3.76049	3.68694	3.75711	0.0685508	37.5711	0.685508	0.323152
20130528021243	2013-05-28	02:00:00	2013-05-28 02:00:00	5.525	5.962	6.551	6.01267	0.514873	6.01267	1.20253	1.24354	1.2387	1.23609	1.23944	0.00378065	12.3944	0.0378065	3.23464	3.12293	3.25148	3.20301	0.0698638	32.0301	0.698638	0.329341
20130528071243	2013-05-28	07:00:00	2013-05-28 07:00:00	5.718	5.436	6.128	5.76067	0.347967	5.76067	1.15213	1.23325	1.23038	1.23139	1.23167	0.00145217	12.3167	0.0145217	3.59983	2.80784	3.0933	3.16699	0.401102	31.6699	4.01102	1.89081
20130528121243	2013-05-28	12:00:00	2013-05-28 12:00:00	4.987	5.025	5.304	5.10533	0.173096	5.10533	1.02107	1.26792	1.28776	1.24257	1.26608	0.0226497	12.6608	0.226497	3.57453	3.20231	3.30767	3.3615	0.191858	33.615	1.91858	0.904428
20130528171243	2013-05-28	17:00:00	2013-05-28 17:00:00	5.278	5.038	4.949	5.08833	0.170177	5.08833	1.01767	1.22778	1.28329	1.24699	1.25269	0.0281891	12.5269	0.281891	3.94012	3.36055	3.10188	3.46752	0.429236	34.6752	4.29236	2.02344
20130528221243	2013-05-28	22:00:00	2013-05-28 22:00:00	0.134	0.156	0.553	0.281	0.235816	0.281	0.0562	1.24695	1.24863	1.24716	1.24758	0.000916862	12.4758	0.00916862	2.82753	3.54369	3.1078	3.15967	0.360887	31.5967	3.60887	1.70124
20130529021243	2013-05-29	02:00:00	2013-05-29 02:00:00	0.079	0.009	-0.084	0.00133333	0.08177	0.00133333	0.000266667	1.23963	1.23947	1.27334	1.25081	0.0195075	12.5081	0.195075	0.574528	0.543693	0.940122	0.686114	0.220517	6.86114	2.20517	1.03952
20130529070931	2013-05-29	07:00:00	2013-05-29 07:00:00	0.5	-0.127	0.574	0.315667	0.385142	0.315667	0.0631333	1.2336	1.29734	1.24421	1.25838	0.0341476	12.5838	0.341476	2.08202	3.2233	2.45431	2.58655	0.582015	25.8655	5.82015	2.74364
20130529122755	2013-05-29	12:00:00	2013-05-29 12:00:00	0.366	0.334	0.38	0.36	0.0235797	0.36	0.072	1.2344	1.23006	1.29215	1.2522	0.0346616	12.522	0.346616	2.44315	2.81837	2.3168	2.52611	0.260872	25.2611	2.60872	1.22976
20130529174635	2013-05-29	17:00:00	2013-05-29 17:00:00	0.271	0.054	-0.216	0.0363333	0.24398	0.0363333	0.00726667	1.21462	1.23576	1.23207	1.22748	0.0112904	12.2748	0.112904	1.09614	1.25683	1.87194	1.4083	0.409482	14.083	4.09482	1.93032
20130529221243	2013-05-29	22:00:00	2013-05-29 22:00:00	-0.405	-0.489	-0.147	-0.347	0.178225	0.347	0.0694	1.28888	1.22709	1.31625	1.27741	0.0456726	12.7741	0.456726	0.68676	0.59887	0.620567	0.635399	0.0457838	6.35399	0.457838	0.215827
20130530021243	2013-05-30	02:00:00	2013-05-30 02:00:00	-0.23	0.008	-0.06	-0.094	0.122589	0.094	0.0188	1.41217	1.28303	1.40327	1.36616	0.0721284	13.6616	0.721284	3.20567	3.27307	3.25932	3.24602	0.0356181	32.4602	0.356181	0.167906
20130530071243	2013-05-30	07:00:00	2013-05-30 07:00:00	0.16	0.16	0.265	0.195	0.0606218	0.195	0.039	1.47729	1.21978	1.2488	1.31529	0.141044	13.1529	1.41044	2.09241	1.8862	2.36084	2.11315	0.237997	21.1315	2.37997	1.12193
20130530121243	2013-05-30	12:00:00	2013-05-30 12:00:00	0.053	0.505	-0.716	-0.0526667	0.61732	0.0526667	0.0105333	1.28532	1.27966	1.32458	1.29652	0.0244664	12.9652	0.244664	2.84268	2.66063	2.79808	2.76713	0.0948943	27.6713	0.948943	0.447336
20130530171243	2013-05-30	17:00:00	2013-05-30 17:00:00	0.291	0.318	0.795	0.468	0.283512	0.468	0.0936	1.37948	1.48058	1.44273	1.43426	0.0510805	14.3426	0.510805	2.96455	1.49743	2.73165	2.39788	0.788456	23.9788	7.88456	3.71682
20130530221243	2013-05-30	22:00:00	2013-05-30 22:00:00	0.053	0.399	0.981	0.477667	0.468975	0.477667	0.0955333	1.26411	1.45984	1.20467	1.30954	0.133516	13.0954	1.33516	2.92226	3.10558	2.32707	2.78497	0.40701	27.8497	4.0701	1.91866
20130531021243	2013-05-31	02:00:00	2013-05-31 02:00:00	0.054	0.106	0.24	0.133333	0.0959653	0.133333	0.0266667	1.45974	1.30658	1.32765	1.36465	0.0830158	13.6465	0.830158	1.34951	1.59925	1.98694	1.64523	0.321195	16.4523	3.21195	1.51413
20130531070931	2013-05-31	07:00:00	2013-05-31 07:00:00	-0.002	0.107	-0.061	0.0146667	0.0852311	0.0146667	0.00293333	1.28886	1.33663	1.27943	1.30164	0.030666	13.0164	0.30666	2.75604	2.55861	2.07078	2.46181	0.352735	24.6181	3.52735	1.66281
20130531122755	2013-05-31	12:00:00	2013-05-31 12:00:00	2.077	2.577	1.846	2.16667	0.373658	2.16667	0.433333	1.40395	1.40035	1.28608	1.36346	0.0670369	13.6346	0.670369	2.13722	2.76327	2.96848	2.62299	0.433017	26.2299	4.33017	2.04126
20130531174635	2013-05-31	17:00:00	2013-05-31 17:00:00	1.859	2.449	1.641	1.983	0.418029	1.983	0.3966	1.39254	1.35795	1.28168	1.34406	0.0567194	13.4406	0.567194	1.33722	2.8307	2.79078	2.31957	0.85097	23.1957	8.5097	4.01151
20130531221243	2013-05-31	22:00:00	2013-05-31 22:00:00	1.923	2.09	1.756	1.923	0.167	1.923	0.3846	1.28436	1.34028	1.33639	1.32035	0.031223	13.2035	0.31223	1.79095	1.50937	2.13556	1.81196	0.313623	18.1196	3.13623	1.47843
20130601021243	2013-06-01	02:00:00	2013-06-01 02:00:00	1.859	2.167	1.859	1.96167	0.177824	1.96167	0.392333	1.24949	1.34188	1.46708	1.35282	0.109209	13.5282	1.09209	3.38565	2.87909	2.9513	3.07201	0.274007	30.7201	2.74007	1.29168
20130601071243	2013-06-01	07:00:00	2013-06-01 07:00:00	1.923	2.09	1.756	1.923	0.167	1.923	0.3846	1.29384	1.2309	1.30889	1.27788	0.0413768	12.7788	0.413768	3.13616	1.87572	2.51371	2.50853	0.63024	25.0853	6.3024	2.97098
20130601121243	2013-06-01	12:00:00	2013-06-01 12:00:00	0.054	0.106	0.24	0.133333	0.0959653	0.133333	0.0266667	1.39677	1.30477	1.24767	1.3164	0.0752278	13.164	0.752278	2.7149	3.24155	2.60848	2.85498	0.338981	28.5498	3.38981	1.59797
20130601171243	2013-06-01	17:00:00	2013-06-01 17:00:00	0.5	-0.127	0.574	0.315667	0.385142	0.315667	0.0631333	1.22974	1.46501	1.49857	1.39777	0.146485	13.9777	1.46485	2.89119	1.9002	2.58647	2.45929	0.507587	24.5929	5.07587	2.39279
20130601221243	2013-06-01	22:00:00	2013-06-01 22:00:00	0.366	0.334	0.38	0.36	0.0235797	0.36	0.072	1.23758	1.36234	1.20178	1.26723	0.0842893	12.6723	0.842893	2.61825	3.11357	2.23071	2.65418	0.442523	26.5418	4.42523	2.08607
20130601021243	2013-06-02	02:00:00	2013-06-02 02:00:00	0.271	0.054	-0.216	0.0363333	0.24398	0.0363333	0.00726667	1.35871	1.29388	1.29268	1.31509	0.0377796	13.1509	0.377796	2.90988	2.18647	2.57616	2.5575	0.362066	25.575	3.62066	1.7068
20130602071243	2013-06-02	07:00:00	2013-06-02 07:00:00	-0.405	-0.489	-0.147	-0.347	0.178225	0.347	0.0694	1.32119	1.47602	1.24631	1.34784	0.117152	13.4784	1.17152	2.04909	2.37774	2.60929	2.34538	0.281498	23.4538	2.81498	1.327
20130602121243	2013-06-02	12:00:00	2013-06-02 12:00:00	-0.23	0.008	-0.06	-0.094	0.122589	0.094	0.0188	1.49893	1.4848	1.46195	1.48189	0.0186601	14.8189	0.186601	2.79014	2.67192	2.57791	2.67999	0.106343	26.7999	1.06343	0.501306
20130602171243	2013-06-02	17:00:00	2013-06-02 17:00:00	0.16	0.16	0.265	0.195	0.0606218	0.195	0.039	1.44631	1.48549	1.29904	1.41028	0.0983066	14.1028	0.983066	2.25532	2.80542	2.8599	2.64021	0.334441	26.4021	3.34441	1.57657
20130602221243	2013-06-02	22:00:00	2013-06-02 22:00:00	0.053	0.505	-0.716	-0.0526667	0.61732	0.0526667	0.0105333	1.24441	1.38135	1.37469	1.33348	0.0772105	13.3348	0.772105	2.74752	3.28378	1.78794	2.60641	0.757837	26.0641	7.57837	3.57248
20130603021243	2013-06-03	02:00:00	2013-06-03 02:00:00	0.291	0.318	0.795	0.468	0.283512	0.468	0.0936	1.63812	1.62971	1.63169	1.63317	0.00439808	16.3317	0.0439808	1.69146	1.96222	2.11932	1.92433	0.216432	19.2433	2.16432	1.02027
20130603071243	2013-06-03	07:00:00	2013-06-03 07:00:00	0.053	0.399	0.981	0.477667	0.468975	0.477667	0.0955333	1.62845	1.63503	1.633	1.63216	0.00337354	16.3216	0.0337354	2.61441	1.94177	2.35318	2.30312	0.339105	23.0312	3.39105	1.59856
20130603121243	2013-06-03	12:00:00	2013-06-03 12:00:00	0.107	2.168	0.054	0.776333	1.20551	0.776333	0.155267	1.64737	1.63282	1.64265	1.64095	0.0074258	16.4095	0.074258	3.18658	2.50161	2.83612	2.84144	0.342515	28.4144	3.42515	1.61463
20130603171243	2013-06-03	17:00:00	2013-06-03 17:00:00	0.08	0.133	-0.154	0.0196667	0.152717	0.0196667	0.00393333	1.62805	1.62138	1.6451	1.63151	0.0122303	16.3151	0.122303	3.26692	3.75005	3.52176	3.51291	0.241689	35.1291	2.41689	1.13933
20130603221243	2013-06-03	22:00:00	2013-06-03 22:00:00	-0.428	2.247	-0.32	0.499667	1.5142	0.499667	0.0999333	1.63527	1.63813	1.64502	1.63948	0.00501229	16.3948	0.0501229	1.53129	2.64723	2.99168	2.39006	0.763401	23.9006	7.63401	3.59871
20130604021243	2013-06-04	02:00:00	2013-06-04 02:00:00	0.379	0.155	0.379	0.304333	0.129326	0.304333	0.0608667	1.63558	1.6498	1.64874	1.64471	0.00791881	16.4471	0.0791881	2.10776	2.72581	2.07845	2.30401	0.365587	23.0401	3.65587	1.72339
20130604071243	2013-06-04	07:00:00	2013-06-04 07:00:00	-0.172	-0.106	0.379	0.0336667	0.300883	0.0336667	0.00673333	1.6456	1.62536	1.62169	1.63089	0.0128761	16.3089	0.128761	2.39975	2.82479	2.89303	2.70586	0.267281	27.0586	2.67281	1.25997
20130604121243	2013-06-04	12:00:00	2013-06-04 12:00:00	0.423	0.336	0.329	0.362667	0.0523673	0.362667	0.0725333	1.64824	1.63126	1.63935	1.63962	0.00849452	16.3962	0.0849452	2.83406	2.24257	2.5068	2.52781	0.296304	25.2781	2.96304	1.39679
20130604171243	2013-06-04	17:00:00	2013-06-04 17:00:00	-0.353	0.136	-0.19	-0.135667	0.248987	0.135667	0.0271333	1.62323	1.64389	1.63602	1.63438	0.010424	16.3438	0.10424	2.03456	2.90634	2.58122	2.50737	0.440554	25.0737	4.40554	2.07679
20130604221243	2013-06-04	22:00:00	2013-06-04 22:00:00	0.081	0.652	0.027	0.253333	0.34631	0.253333	0.0506667	1.64572	1.63628	1.62479	1.6356	0.01048	16.356	0.1048	2.06751	3.21385	2.70739	2.66292	0.574463	26.6292	5.74463	2.70804
20130604021243	2013-06-04	02:00:00	2013-06-04 02:00:00	0.353	0.054	-0.163	0.0813333	0.259084	0.0813333	0.0162667	1.64242	1.64835	1.64068	1.64381	0.00402354	16.4381	0.0402354	2.76436	3.22016	3.18078	3.0551	0.252558	30.551	2.52558	1.19057
20130604071243	2013-06-04	07:00:00	2013-06-04 07:00:00	-0.216	-0.486	-0.155	-0.285667	0.176154	0.285667	0.0571333	1.63792	1.63534	1.63932	1.63753	0.00201759	16.3753	0.0201759	2.45527	1.85672	3.27049	2.52749	0.709647	25.2749	7.09647	3.34531
20130604121243	2013-06-04	12:00:00	2013-06-04 12:00:00	-0.137	-0.186	-0.182	-0.168333	0.0272091	0.168333	0.0336667	1.63466	1.64626	1.64922	1.64338	0.00769541	16.4338	0.0769541	2.74892	2.11535	2.58395	2.48274	0.328684	24.8274	3.28684	1.54943
20130604171243	2013-06-04	17:00:00	2013-06-04 17:00:00	0.027	-0.107	-0.0283	-0.0361	0.0673397	0.0361	0.00722	1.62458	1.64087	1.639	1.63481	0.00891218	16.3481	0.0891218	2.13016	2.07317	3.15168	2.45167	0.606897	24.5167	6.06897	2.86094
20130604221243	2013-06-04	22:00:00	2013-06-04 22:00:00	-2.03	-3.467	-3.673	-3.05667	0.895066	3.05667	0.611333	1.64349	1.6275	1.64468	1.63856	0.00959074	16.3856	0.0959074	1.26848	1.80347	3.16538	2.07911	0.978031	20.7911	9.78031	4.61048
20130605021243	2013-06-05	02:00:00	2013-06-05 02:00:00	-0.998	0	0	-0.332667	0.576196	0.332667	0.0665333	1.62378	1.62285	1.62883	1.62515	0.00321727	16.2515	0.0321727	2.35169	2.88122	2.22291	2.48527	0.348893	24.8527	3.48893	1.6447
20130605071243	2013-06-05	07:00:00	2013-06-05 07:00:00	-0.533	-0.8	-0.32	-0.551	0.240506	0.551	0.1102	1.63246	1.64192	1.63373	1.63604	0.00513298	16.3604	0.0513298	3.05345	3.13043	3.0518	3.07856	0.044928	30.7856	0.44928	0.211793
20130605121243	2013-06-05	12:00:00	2013-06-05 12:00:00	0.797	2.428	1.442	1.55567	0.82142	1.55567	0.311133	1.64318	1.62618	1.64794	1.6391	0.0114414	16.391	0.114414	1.91427	1.97711	1.77826	1.88988	0.10164	18.8988	1.0164	0.479136
20130605171243	2013-06-05	17:00:00	2013-06-05 17:00:00	-0.243	-0.915	-0.269	-0.475667	0.380696	0.475667	0.0951333	1.54777	1.64464	1.64416	1.61219	0.0557877	16.1219	0.557877	2.61429	2.99768	2.73041	2.78079	0.196597	27.8079	1.96597	0.926766
20130605221243	2013-06-05	22:00:00	2013-06-05 22:00:00	-1.527	-1.103	-2.179	-1.603	0.542011	1.603	0.3206	1.64702	1.63277	1.64604	1.64194	0.00795537	16.4194	0.0795537	1.80794	2.29534	1.65063	1.91797	0.336146	19.1797	3.36146	1.58461
20130606021243	2013-06-06	02:00:00	2013-06-06 02:00:00	1.904	1.587	2.072	1.85433	0.246285	1.85433	0.370867	1.62492	1.72295	1.74519	1.69769	0.0639932	16.9769	0.639932	2.52496	2.27137	2.3933	2.39654	0.126825	23.9654	1.26825	0.597858
20130606071243	2013-06-06	07:00:00	2013-06-06 07:00:00	-2.355	0.189	0.081	-0.695	1.43862	0.695	0.139	1.74616	1.74752	1.74419	1.74596	0.00167739	17.4596	0.0167739	2.20186	2.93866	2.99346	2.71133	0.442061	27.1133	4.42061	2.0839
20130606121243	2013-06-06	12:00:00	2013-06-06 12:00:00	-0.597	-1.208	-0.161	-0.655333	0.525932	0.655333	0.131067	1.73286	1.73058	1.72543	1.72962	0.00380721	17.2962	0.0380721	3.82924	3.07308	3.04426	3.31553	0.445125	33.1553	4.45125	2.09834
20130606171243	2013-06-06	17:00:00	2013-06-06 17:00:00	0.053	-0.161	-0.215	-0.107667	0.141737	0.107667	0.0215333	1.74338	1.74574	1.73594	1.74169	0.00511318	17.4169	0.0511318	2.69925	2.70379	2.97214	2.79173	0.156258	27.9173	1.56258	0.736609
20130606221243	2013-06-06	22:00:00	2013-06-06 22:00:00	0.081	0.242	-0.725	-0.134	0.518113	0.134	0.0268	1.73028	1.73749	1.72809	1.73195	0.0049202	17.3195	0.049202	0.77114	1.36896	0.723651	0.954584	0.359645	9.54584	3.59645	1.69539
20130607021243	2013-06-07	02:00:00	2013-06-07 02:00:00	-0.027	-0.027	0.08	0.00866667	0.0617765	0.00866667	0.00173333	1.72591	1.72219	1.73339	1.72716	0.00570669	17.2716	0.0570669	1.92357	1.48287	3.2432	2.21655	0.916009	22.1655	9.16009	4.31811
20130607071243	2013-06-07	07:00:00	2013-06-07 07:00:00	-0.014	-0.114	-1.029	-0.385667	0.559382	0.385667	0.0771333	1.74861	1.72008	1.73873	1.73581	0.0144913	17.3581	0.144913	1.86775	1.87024	1.19352	1.64384	0.389988	16.4384	3.89988	1.83842
20130607121243	2013-06-07	12:00:00	2013-06-07 12:00:00	-0.209	-1.618	-0.351	-0.726	0.775751	0.726	0.1452	1.72065	1.73609	1.74354	1.73342	0.0116741	17.3342	0.116741	1.65695	2.37899	2.04628	2.0274	0.361389	20.274	3.61389	1.70361
20130607171243	2013-06-07	17:00:00	2013-06-07 17:00:00	-0.276	1.133	0.081	0.312667	0.732511	0.312667	0.0625333	1.73901	1.73139	1.73325	1.73455	0.0039721	17.3455	0.039721	2.38024	2.66808	2.79659	2.61497	0.213197	26.1497	2.13197	1.00502
20130607221243	2013-06-07	22:00:00	2013-06-07 22:00:00	0.054	-1.996	-1.86	-1.26733	1.14633	1.26733	0.253467	1.72345	1.74257	1.72679	1.73094	0.0102098	17.3094	0.102098	3.9704	3.77368	3.5998	3.78129	0.185418	37.8129	1.85418	0.87407
20130608021243	2013-06-08	02:00:00	2013-06-08 02:00:00	0.108	1.402	1.24	0.916667	0.704995	0.916667	0.183333	1.73481	1.74699	1.72278	1.73486	0.0121065	17.3486	0.121065	3.34902	3.68979	3.84548	3.6281	0.253914	36.281	2.53914	1.19696
20130608071243	2013-06-08	07:00:00	2013-06-08 07:00:00	0.135	-0.377	0.162	-0.0266667	0.303698	0.0266667	0.00533333	1.83804	1.74716	1.74695	1.77738	0.0525314	17.7738	0.525314	3.66741	3.93297	3.20151	3.60063	0.370276	36.0063	3.70276	1.7455
20130608121243	2013-06-08	12:00:00	2013-06-08 12:00:00	0.108	0.627	0.35	0.361667	0.259697	0.361667	0.0723333	1.64954	1.69121	1.90928	1.75001	0.139498	17.5001	1.39498	3.27621	4.1047	4.27562	3.88551	0.534548	38.8551	5.34548	2.51988
20130608171243	2013-06-08	17:00:00	2013-06-08 17:00:00	0.081	0.056	0.249	0.128667	0.104959	0.128667	0.0257333	1.6954	1.92704	1.90235	1.8416	0.127209	18.416	1.27209	3.71181	3.70723	4.1239	3.84764	0.239251	38.4764	2.39251	1.12784
20130608221243	2013-06-08	22:00:00	2013-06-08 22:00:00	-0.279	0.664	-1.121	-0.245333	0.892976	0.245333	0.0490667	1.82484	1.80696	1.95123	1.86101	0.0786438	18.6101	0.786438	3.56394	4.02687	3.89844	3.82975	0.23899	38.2975	2.3899	1.12661
20130609021243	2013-06-09	02:00:00	2013-06-09 02:00:00	0.161	-0.323	0.835	0.224333	0.581592	0.224333	0.0448667	1.88927	1.73961	1.60616	1.74501	0.141633	17.4501	1.41633	3.51273	3.8858	3.05409	3.4842	0.416587	34.842	4.16587	1.96381
20130609071243	2013-06-09	07:00:00	2013-06-09 07:00:00	0.081	0.458	-0.297	0.0806667	0.3775	0.0806667	0.0161333	1.85613	1.86258	1.61434	1.77768	0.141495	17.7768	1.41495	3.53645	3.47289	4.1078	3.70571	0.349664	37.0571	3.49664	1.64833
20130609121243	2013-06-09	12:00:00	2013-06-09 12:00:00	-0.125	-1.002	-0.79	-0.639	0.457584	0.639	0.1278	1.95162	1.90856	1.74522	1.86847	0.108885	18.6847	1.08885	4.33371	3.74973	4.03092	4.03812	0.292059	40.3812	2.92059	1.37678
20130609171243	2013-06-09	17:00:00	2013-06-09 17:00:00	9.367	8.943	9.082	9.13067	0.216149	9.13067	1.82613	1.86083	1.93146	1.96841	1.92023	0.0546616	19.2023	0.546616	3.28345	4.0977	3.69294	3.69136	0.407127	36.9136	4.07127	1.91922
20130609221243	2013-06-09	22:00:00	2013-06-09 22:00:00	1.894	1.436	1.017	1.449	0.438645	1.449	0.2898	1.87738	1.98595	1.86859	1.91064	0.0653655	19.1064	0.653655	4.68689	4.19977	4.48886	4.4585	0.244972	44.585	2.44972	1.15481
20130610021243	2013-06-10	02:00:00	2013-06-10 02:00:00	2.364	1.697	0.972	1.67767	0.696201	1.67767	0.335533	1.86825	1.82968	1.92474	1.87422	0.0478103	18.7422	0.478103	3.21537	3.99049	3.72555	3.64381	0.393972	36.4381	3.93972	1.8572
20130610071243	2013-06-10	07:00:00	2013-06-10 07:00:00	7.507	6.441	6.412	6.78667	0.623995	6.78667	1.35733	1.98476	1.67076	1.9107	1.85541	0.164139	18.5541	1.64139	4.54426	4.41149	4.06445	4.34006	0.247751	43.4006	2.47751	1.16791
20130610121243	2013-06-10	12:00:00	2013-06-10 12:00:00	1.716	1.017	0.839	1.19067	0.463576	1.19067	0.238133	1.66321	1.77046	1.65876	1.69748	0.0632425	16.9748	0.632425	3.77213	3.11582	3.91415	3.6007	0.425878	36.007	4.25878	2.00761
20130610171243	2013-06-10	17:00:00	2013-06-10 17:00:00	0.851	0.902	1.549	1.10067	0.389105	1.10067	0.220133	1.81876	1.91337	1.65775	1.79663	0.129238	17.9663	1.29238	3.25674	3.79847	3.69149	3.58223	0.286914	35.8223	2.86914	1.35253
20130610221243	2013-06-10	22:00:00	2013-06-10 22:00:00	0.849	0.962	1.609	1.14	0.410077	1.14	0.228	1.98084	1.8175	1.65151	1.81662	0.164669	18.1662	1.64669	4.71362	4.67943	4.95633	4.78313	0.15097	47.8313	1.5097	0.71168
20130611021243	2013-06-11	02:00:00	2013-06-11 02:00:00	0.868	0.919	1.685	1.15733	0.457684	1.15733	0.231467	1.7929	1.67137	1.99035	1.81821	0.16099	18.1821	1.6099	3.18365	3.57256	3.31403	3.35675	0.197943	33.5675	1.97943	0.93311
20130611071243	2013-06-11	07:00:00	2013-06-11 07:00:00	0.911	0.902	1.609	1.14067	0.405614	1.14067	0.228133	1.96289	1.87772	1.85647	1.89903	0.0563231	18.9903	0.563231	3.88924	3.93362	3.55173	3.79153	0.208854	37.9153	2.08854	0.984547
20130611121243	2013-06-11	12:00:00	2013-06-11 12:00:00	0.103	0.32	0.21	0.211	0.108503	0.211	0.0422	1.64565	1.97388	1.61637	1.7453	0.198497	17.453	1.98497	4.02604	4.17175	4.46949	4.22243	0.226026	42.2243	2.26026	1.0655
20130611171243	2013-06-11	17:00:00	2013-06-11 17:00:00	0	0	0	0	0	0	0	1.68286	1.68222	1.67417	1.67975	0.00484582	16.7975	0.0484582	1.63078	2.67677	1.85674	2.05476	0.55039	20.5476	5.5039	2.59456
20130611221243	2013-06-11	22:00:00	2013-06-11 22:00:00	0.181	0.22	0.142	0.181	0.039	0.181	0.0362	1.7134	1.75535	1.94085	1.8032	0.121043	18.032	1.21043	3.17379	3.57779	3.54731	3.43296	0.22497	34.3296	2.2497	1.06052
20130612021243	2013-06-12	02:00:00	2013-06-12 02:00:00	0.233	-0.518	-1.138	-0.474333	0.686542	0.474333	0.0948667	1.82852	1.61922	1.64824	1.69866	0.113397	16.9866	1.13397	4.26564	4.72245	4.38205	4.45671	0.237378	44.5671	2.37378	1.11901
20130612071243	2013-06-12	07:00:00	2013-06-12 07:00:00	0	0	0	0	0	0	0	1.79114	1.62925	1.6001	1.6735	0.102922	16.735	1.02922	3.32307	3.47543	4.12136	3.63995	0.423811	36.3995	4.23811	1.99786
20130612121243	2013-06-12	12:00:00	2013-06-12 12:00:00	0	-0.155	-0.259	-0.138	0.130334	0.138	0.0276	1.75756	1.71971	1.99779	1.82502	0.150817	18.2502	1.50817	4.4998	4.181	4.80045	4.49375	0.309768	44.9375	3.09768	1.46026
20130612171243	2013-06-12	17:00:00	2013-06-12 17:00:00	0.44	0.517	1.5	0.819	0.591019	0.819	0.1638	1.80647	1.64481	1.9575	1.80293	0.156378	18.0293	1.56378	4.89067	4.76594	4.86822	4.84161	0.0664858	48.4161	0.664858	0.313417
20130612221243	2013-06-12	22:00:00	2013-06-12 22:00:00	0.157	0.132	0.103	0.130667	0.0270247	0.130667	0.0261333	1.64341	1.95111	1.8068	1.80044	0.153948	18.0044	1.53948	4.4903	4.75763	5.06192	4.76995	0.286013	47.6995	2.86013	1.34828
20130613021243	2013-06-13	02:00:00	2013-06-13 02:00:00	0.107	2.168	0.054	0.776333	1.20551	0.776333	0.155267	1.94112	1.64812	1.60691	1.73205	0.182231	17.3205	1.82231	4.57345	4.7044	4.18476	4.48754	0.270262	44.8754	2.70262	1.27403
20130613071243	2013-06-13	07:00:00	2013-06-13 07:00:00	0.08	0.133	-0.154	0.0196667	0.152717	0.0196667	0.00393333	1.60345	1.78753	1.67824	1.68974	0.0925784	16.8974	0.925784	4.04358	4.46626	4.70674	4.40553	0.335724	44.0553	3.35724	1.58262
20130613121243	2013-06-13	12:00:00	2013-06-13 12:00:00	-0.428	2.247	-0.32	0.499667	1.5142	0.499667	0.0999333	1.94325	1.71834	1.60745	1.75635	0.171092	17.5635	1.71092	4.46636	3.90471	3.18966	3.85358	0.639885	38.5358	6.39885	3.01645
20130613171243	2013-06-13	17:00:00	2013-06-13 17:00:00	-0.276	1.133	0.081	0.312667	0.732511	0.312667	0.0625333	1.85125	1.8838	1.67725	1.8041	0.111053	18.041	1.11053	4.19972	3.87544	4.25335	4.1095	0.204469	41.095	2.04469	0.963876
20130613221243	2013-06-13	22:00:00	2013-06-13 22:00:00	-0.533	-0.8	-0.32	-0.551	0.240506	0.551	0.1102	1.88404	1.81645	1.87372	1.85807	0.0364128	18.5807	0.364128	3.42854	2.69317	2.94991	3.02388	0.373222	30.2388	3.73222	1.75938
20130614021243	2013-06-14	02:00:00	2013-06-14 02:00:00	0.797	2.428	1.442	1.55567	0.82142	1.55567	0.311133	1.75343	1.94129	1.90141	1.86538	0.0989744	18.6538	0.989744	3.90834	4.10491	3.45869	3.82398	0.331265	38.2398	3.31265	1.5616
20130614071243	2013-06-14	07:00:00	2013-06-14 07:00:00	-0.243	-0.915	-0.269	-0.475667	0.380696	0.475667	0.0951333	2.05034	2.43912	2.19814	2.2292	0.196245	22.292	1.96245	3.71707	3.5226	3.12881	3.45616	0.299709	34.5616	2.99709	1.41284
20130614121243	2013-06-14	12:00:00	2013-06-14 12:00:00	-1.527	-1.103	-2.179	-1.603	0.542011	1.603	0.3206	2.19837	2.02963	2.13279	2.12026	0.0850631	21.2026	0.850631	3.46794	3.47839	3.92294	3.62309	0.259732	36.2309	2.59732	1.22439
20130614171243	2013-06-14	17:00:00	2013-06-14 17:00:00	1.904	1.587	2.072	1.85433	0.246285	1.85433	0.370867	2.10302	2.39966	2.45221	2.3183	0.188277	23.183	1.88277	3.5507	3.2403	1.89936	2.89679	0.877625	28.9679	8.77625	4.13716
20130614221243	2013-06-14	22:00:00	2013-06-14 22:00:00	-2.355	0.189	0.081	-0.695	1.43862	0.695	0.139	2.22194	2.14312	2.27098	2.21201	0.0645065	22.1201	0.645065	3.92555	3.56098	3.47711	3.65454	0.238416	36.5454	2.38416	1.1239
20130615021243	2013-06-15	02:00:00	2013-06-15 02:00:00	-0.597	-1.208	-0.161	-0.655333	0.525932	0.655333	0.131067	2.10578	2.0412	2.15936	2.10211	0.0591637	21.0211	0.591637	4.72711	4.39473	4.20286	4.44157	0.265244	44.4157	2.65244	1.25037
20130615071243	2013-06-15	07:00:00	2013-06-15 07:00:00	0.053	-0.161	-0.215	-0.107667	0.141737	0.107667	0.0215333	2.02981	2.13679	2.39814	2.18825	0.189483	21.8825	1.89483	2.49334	1.9701	2.2384	2.23394	0.261646	22.3394	2.61646	1.23341
20130615121243	2013-06-15	12:00:00	2013-06-15 12:00:00	0.081	0.242	-0.725	-0.134	0.518113	0.134	0.0268	2.16177	2.49393	2.42161	2.3591	0.17468	23.591	1.7468	2.42751	3.07946	1.82496	2.44398	0.627408	24.4398	6.27408	2.95763
20130615171243	2013-06-15	17:00:00	2013-06-15 17:00:00	-0.027	-0.027	0.08	0.00866667	0.0617765	0.00866667	0.00173333	2.30109	2.4921	2.269	2.35406	0.120617	23.5406	1.20617	3.68414	3.65182	3.86543	3.7338	0.115133	37.338	1.15133	0.542743
20130615221243	2013-06-15	22:00:00	2013-06-15 22:00:00	-0.014	-0.114	-1.029	-0.385667	0.559382	0.385667	0.0771333	2.43523	2.08836	2.00478	2.17612	0.22825	21.7612	2.2825	3.04788	3.46922	3.82159	3.44623	0.387363	34.4623	3.87363	1.82605
20130617021243	2013-06-17	02:00:00	2013-06-17 02:00:00	-0.209	-1.618	-0.351	-0.726	0.775751	0.726	0.1452	2.40387	2.46098	2.32082	2.39522	0.0704772	23.9522	0.704772	4.30118	4.70293	4.61872	4.54094	0.211869	45.4094	2.11869	0.998758
20130617071243	2013-06-17	07:00:00	2013-06-17 07:00:00	-0.276	1.133	0.081	0.312667	0.732511	0.312667	0.0625333	2.18705	2.47436	2.39966	2.35369	0.149069	23.5369	1.49069	2.0693	2.32111	2.99973	2.46338	0.481255	24.6338	4.81255	2.26866
20130617121243	2013-06-17	12:00:00	2013-06-17 12:00:00	0.054	-1.996	-1.86	-1.26733	1.14633	1.26733	0.253467	2.34267	2.16756	2.05817	2.18947	0.143508	21.8947	1.43508	3.68427	3.5671	4.13165	3.79434	0.297938	37.9434	2.97938	1.40449
20130617171243	2013-06-17	17:00:00	2013-06-17 17:00:00	0.108	1.402	1.24	0.916667	0.704995	0.916667	0.183333	2.32195	2.16331	2.44628	2.31052	0.141832	23.1052	1.41832	2.78271	2.03761	2.65382	2.49138	0.398227	24.9138	3.98227	1.87726
20130617221243	2013-06-17	22:00:00	2013-06-17 22:00:00	0.135	-0.377	0.162	-0.0266667	0.303698	0.0266667	0.00533333	2.38882	2.28925	2.44462	2.37423	0.0787071	23.7423	0.787071	2.55516	2.77259	2.71998	2.68258	0.113439	26.8258	1.13439	0.534755
20130618021243	2013-06-18	02:00:00	2013-06-18 02:00:00	0.108	0.627	0.35	0.361667	0.259697	0.361667	0.0723333	2.47376	2.0644	2.44735	2.3285	0.229099	23.285	2.29099	3.77544	3.89057	4.23158	3.96586	0.237205	39.6586	2.37205	1.1182
20130618071243	2013-06-18	07:00:00	2013-06-18 07:00:00	0.081	0.056	0.249	0.128667	0.104959	0.128667	0.0257333	2.04569	2.27615	2.11972	2.14718	0.117659	21.4718	1.17659	3.87154	3.44048	3.27946	3.5305	0.306134	35.305	3.06134	1.44313
20130618121243	2013-06-18	12:00:00	2013-06-18 12:00:00	-0.279	0.664	-1.121	-0.245333	0.892976	0.245333	0.0490667	2.39581	2.22052	2.21097	2.27577	0.104071	22.7577	1.04071	4.23554	4.64325	3.91443	4.26441	0.365267	42.6441	3.65267	1.72188
20130618171243	2013-06-18	17:00:00	2013-06-18 17:00:00	3.268	3.195	3.171	3.21133	0.0505206	3.21133	0.642267	2.1001	2.29309	2.12499	2.17273	0.104973	21.7273	1.04973	3.85841	3.35408	3.84188	3.68479	0.286519	36.8479	2.86519	1.35066
20130618221243	2013-06-18	22:00:00	2013-06-18 22:00:00	2.878	2.122	2.341	2.447	0.388987	2.447	0.4894	2.32617	2.29557	2.13795	2.25323	0.101001	22.5323	1.01001	3.41844	2.67707	3.31404	3.13652	0.401304	31.3652	4.01304	1.89176
20130619021243	2013-06-19	02:00:00	2013-06-19 02:00:00	-1.508	-2.101	-2.289	-1.966	0.407626	1.966	0.3932	2.17278	2.20482	2.39856	2.25872	0.122161	22.5872	1.22161	2.47866	2.66464	2.61537	2.58623	0.0963523	25.8623	0.963523	0.454209
20130619071243	2013-06-19	07:00:00	2013-06-19 07:00:00	1.4	1.212	1.374	1.32867	0.101869	1.32867	0.265733	2.03796	2.20991	2.049	2.09896	0.0962461	20.9896	0.962461	4.02	4.1386	4.46286	4.20715	0.22925	42.0715	2.2925	1.0807
20130619121243	2013-06-19	12:00:00	2013-06-19 12:00:00	0.851	0.902	1.549	1.10067	0.389105	1.10067	0.220133	2.00125	2.10016	2.33334	2.14492	0.170508	21.4492	1.70508	4.11264	3.91347	3.95722	3.99444	0.104671	39.9444	1.04671	0.493426
20130619171243	2013-06-19	17:00:00	2013-06-19 17:00:00	0.849	0.962	1.609	1.14	0.410077	1.14	0.228	2.00574	2.3553	2.08277	2.14794	0.183669	21.4794	1.83669	3.67284	3.71054	3.76778	3.71705	0.0478022	37.1705	0.478022	0.225342
20130619221243	2013-06-19	22:00:00	2013-06-19 22:00:00	0.868	0.919	1.685	1.15733	0.457684	1.15733	0.231467	2.24058	2.23484	2.40911	2.29484	0.0989979	22.9484	0.989979	3.116	2.44984	2.02039	2.52874	0.552051	25.2874	5.52051	2.60239
20130620021243	2013-06-20	02:00:00	2013-06-20 02:00:00	-0.08	0.079	0.026	0.00833333	0.0809588	0.00833333	0.00166667	2.02958	2.16391	2.34701	2.18017	0.159342	21.8017	1.59342	1.96271	3.34515	3.56819	2.95868	0.869717	29.5868	8.69717	4.09988
20130620071243	2013-06-20	07:00:00	2013-06-20 07:00:00	0.911	0.902	1.609	1.14067	0.405614	1.14067	0.228133	2.40354	2.17528	2.4407	2.33984	0.143724	23.3984	1.43724	4.37341	4.29711	4.71493	4.46182	0.222497	44.6182	2.22497	1.04886
20130620121243	2013-06-20	12:00:00	2013-06-20 12:00:00	-1.527	-1.103	-2.179	-1.603	0.542011	1.603	0.3206	2.15575	2.22326	2.46279	2.2806	0.161354	22.806	1.61354	2.07455	3.98794	3.00748	3.02332	0.956791	30.2332	9.56791	4.51036
20130620171243	2013-06-20	17:00:00	2013-06-20 17:00:00	1.128	0.872	1.265	1.08833	0.19948	1.08833	0.217667	2.05871	2.16124	2.03391	2.08462	0.0675028	20.8462	0.675028	2.60111	2.0725	2.94733	2.54031	0.440575	25.4031	4.40575	2.07689
20130620221243	2013-06-20	22:00:00	2013-06-20 22:00:00	-2.355	0.189	0.081	-0.695	1.43862	0.695	0.139	2.13992	2.26321	2.42364	2.27559	0.142268	22.7559	1.42268	3.22157	3.42903	2.85815	3.16958	0.28897	31.6958	2.8897	1.36222
20130621021243	2013-06-21	02:00:00	2013-06-21 02:00:00	-0.106	-0.239	0.133	-0.0706667	0.1885	0.0706667	0.0141333	2.42099	2.46178	2.13412	2.33896	0.178572	23.3896	1.78572	3.9248	4.08478	3.23923	3.74961	0.449174	37.4961	4.49174	2.11743
20130621071243	2013-06-21	07:00:00	2013-06-21 07:00:00	0.362	0.518	0.531	0.470333	0.0940443	0.470333	0.0940667	2.19765	2.04716	2.44431	2.2297	0.200505	22.297	2.00505	3.06877	3.39259	3.49292	3.31809	0.221672	33.1809	2.21672	1.04497
20130621121243	2013-06-21	12:00:00	2013-06-21 12:00:00	0.828	0.828	0.621	0.759	0.119512	0.759	0.1518	2.60297	2.51665	2.60048	2.57337	0.0491309	25.7337	0.491309	4.66078	4.45202	4.78332	4.63204	0.167511	46.3204	1.67511	0.789653
20130621171243	2013-06-21	17:00:00	2013-06-21 17:00:00	1.862	2.017	1.759	1.87933	0.12987	1.87933	0.375867	2.51966	2.34045	2.61241	2.49084	0.138253	24.9084	1.38253	3.91627	3.61595	3.58694	3.70639	0.182338	37.0639	1.82338	0.85955
20130621221243	2013-06-21	22:00:00	2013-06-21 22:00:00	3.245	2.659	2.268	2.724	0.491733	2.724	0.5448	2.61596	2.53748	2.61486	2.58943	0.0449986	25.8943	0.449986	3.04612	3.94535	4.36421	3.78523	0.673478	37.8523	6.73478	3.17481
20130622021243	2013-06-22	02:00:00	2013-06-22 02:00:00	0.61	0.683	1.122	0.805	0.276946	0.805	0.161	2.61633	2.50809	2.6438	2.58941	0.0717456	25.8941	0.717456	3.51489	3.42575	3.58203	3.50755	0.0783998	35.0755	0.783998	0.36958
20130622071243	2013-06-22	07:00:00	2013-06-22 07:00:00	0.162	0.054	-0.461	-0.0816667	0.332921	0.0816667	0.0163333	2.44853	2.46203	2.46241	2.45766	0.00790997	24.5766	0.0790997	3.38009	2.83526	3.22324	3.1462	0.280465	31.462	2.80465	1.32213
20130622121243	2013-06-22	12:00:00	2013-06-22 12:00:00	-0.082	-0.244	0.081	-0.0816667	0.1625	0.0816667	0.0163333	2.60024	2.61155	2.64746	2.61975	0.024654	26.1975	0.24654	1.92047	2.22298	1.92703	2.02349	0.172792	20.2349	1.72792	0.81455
20130622171243	2013-06-22	17:00:00	2013-06-22 17:00:00	-0.17	-0.214	0.347	-0.0123333	0.311968	0.0123333	0.00246667	2.60509	2.62782	2.62706	2.61999	0.0129075	26.1999	0.129075	4.77191	4.35533	4.47609	4.53444	0.214331	45.3444	2.14331	1.01036
20130622221243	2013-06-22	22:00:00	2013-06-22 22:00:00	0.027	0.616	0.295	0.312667	0.294897	0.312667	0.0625333	2.61566	2.6191	2.60323	2.61266	0.00834795	26.1266	0.0834795	2.88849	3.23608	3.47789	3.20082	0.296278	32.0082	2.96278	1.39667
20130623021243	2013-06-23	02:00:00	2013-06-23 02:00:00	-0.375	-0.723	-0.696	-0.598	0.193595	0.598	0.1196	2.60442	2.62727	2.64637	2.62602	0.0210019	26.2602	0.210019	3.16797	4.43901	4.44186	4.01628	0.734661	40.1628	7.34661	3.46322
20130623071243	2013-06-23	07:00:00	2013-06-23 07:00:00	0.634	0.488	0.694	0.605333	0.10595	0.605333	0.121067	2.64982	2.63723	2.63881	2.64195	0.00685873	26.4195	0.0685873	2.93279	2.6239	4.10361	3.2201	0.780573	32.201	7.80573	3.67966
20130623121243	2013-06-23	12:00:00	2013-06-23 12:00:00	0.488	0.196	0.537	0.407	0.184366	0.407	0.0814	2.61911	2.63577	2.63477	2.62989	0.00934553	26.2989	0.0934553	2.80143	1.78847	3.64859	2.74616	0.93129	27.4616	9.3129	4.39014
20130623171243	2013-06-23	17:00:00	2013-06-23 17:00:00	0.497	0.342	0.415	0.418	0.0775435	0.418	0.0836	2.62898	2.6092	2.62579	2.62132	0.0106175	26.2132	0.106175	4.21478	3.51485	4.06766	3.93243	0.369036	39.3243	3.69036	1.73965
20130623221243	2013-06-23	22:00:00	2013-06-23 22:00:00	0.197	0.221	0.098	0.172	0.0651997	0.172	0.0344	2.60842	2.64499	2.60744	2.62029	0.0214018	26.2029	0.214018	4.08237	4.13622	3.19827	3.80562	0.526668	38.0562	5.26668	2.48274
20130624021243	2013-06-24	02:00:00	2013-06-24 02:00:00	0.962	0.909	0.855	0.908667	0.0535008	0.908667	0.181733	2.62202	2.61409	2.6472	2.62777	0.0172879	26.2777	0.172879	4.09709	2.28149	1.95271	2.7771	1.15491	27.771	11.5491	5.44428
20130624071243	2013-06-24	07:00:00	2013-06-24 07:00:00	0.46	0.204	0.432	0.365333	0.140418	0.365333	0.0730667	2.61764	2.61759	2.60774	2.61432	0.00570337	26.1432	0.0570337	1.85132	2.48052	2.08602	2.13929	0.317962	21.3929	3.17962	1.49889
20130624121243	2013-06-24	12:00:00	2013-06-24 12:00:00	0.08	0.082	0.353	0.171667	0.157042	0.171667	0.0343333	2.60485	2.62386	2.61227	2.61366	0.00957974	26.1366	0.0957974	1.67588	1.73621	4.73824	2.71678	1.7509	27.1678	17.509	8.25382
20130624171243	2013-06-24	17:00:00	2013-06-24 17:00:00	-0.163	0.245	-0.081	0.000333333	0.215818	0.000333333	6.66667e-05	2.63408	2.00387	2.10789	2.24862	0.337852	22.4862	3.37852	1.55717	4.02149	4.58329	3.38732	1.60966	33.8732	16.0966	7.58799
20130624221243	2013-06-24	22:00:00	2013-06-24 22:00:00	0.066	-0.371	-0.723	-0.342667	0.395262	0.342667	0.0685333	2.14984	2.32387	2.12058	2.1981	0.109901	21.981	1.09901	1.89919	2.43785	3.94646	2.76117	1.06124	27.6117	10.6124	5.00273
20130625021243	2013-06-25	02:00:00	2013-06-25 02:00:00	4.093	3.873	3.847	3.93767	0.135149	3.93767	0.787533	2.49433	2.00718	2.38816	2.29656	0.256167	22.9656	2.56167	3.82887	4.15488	4.19676	4.06017	0.201404	40.6017	2.01404	0.949429
20130625071243	2013-06-25	07:00:00	2013-06-25 07:00:00	4.059	3.831	4.398	4.096	0.285305	4.096	0.8192	2.09364	2.42435	2.0682	2.1954	0.198685	21.954	1.98685	4.50621	1.59195	2.34358	2.81392	1.51299	28.1392	15.1299	7.13229
20130625121243	2013-06-25	12:00:00	2013-06-25 12:00:00	4.831	4.716	4.729	4.75867	0.0629788	4.75867	0.951733	2.26621	2.061	2.36259	2.22993	0.154032	22.2993	1.54032	3.26492	2.20112	4.20969	3.22524	1.00487	32.2524	10.0487	4.737
20130625171243	2013-06-25	17:00:00	2013-06-25 17:00:00	5.021	4.996	5.186	5.06767	0.103239	5.06767	1.01353	2.4847	2.18351	2.27639	2.31487	0.154239	23.1487	1.54239	3.8074	3.76003	3.55281	3.70675	0.1354	37.0675	1.354	0.63828
20130625221243	2013-06-25	22:00:00	2013-06-25 22:00:00	0.326	0.027	1.119	0.490667	0.564316	0.490667	0.0981333	2.2957	2.00716	2.08312	2.12866	0.149565	21.2866	1.49565	4.68689	4.19977	4.48886	4.4585	0.244972	44.585	2.44972	1.15481
20130626021243	2013-06-26	02:00:00	2013-06-26 02:00:00	0.081	0.054	-1.445	-0.436667	0.873347	0.436667	0.0873333	2.29142	2.30545	2.39899	2.33196	0.0584768	23.3196	0.584768	4.27621	4.1047	4.27562	4.21884	0.0988474	42.1884	0.988474	0.465971
20130626071243	2013-06-26	07:00:00	2013-06-26 07:00:00	-0.054	-0.054	-0.162	-0.09	0.0623538	0.09	0.018	2.08824	2.05	2.20655	2.11493	0.0816155	21.1493	0.816155	4.02687	3.89844	4.51272	4.14601	0.324008	41.4601	3.24008	1.52739
20130626121243	2013-06-26	12:00:00	2013-06-26 12:00:00	-0.108	-0.109	-0.21	-0.142333	0.0586032	0.142333	0.0284667	2.07799	2.14249	2.46787	2.22945	0.20898	22.2945	2.0898	4.1078	4.33371	3.74973	4.06374	0.294474	40.6375	2.94474	1.38817
20130626171243	2013-06-26	17:00:00	2013-06-26 17:00:00	-0.055	-0.081	0.101	-0.0116667	0.0984344	0.0116667	0.00233333	1.83968	1.83048	1.82477	1.83164	0.00752278	18.3164	0.0752278	4.77368	4.5998	2.34902	3.9075	1.35248	39.075	13.5248	6.37566
20130626221243	2013-06-26	22:00:00	2013-06-26 22:00:00	0.952	0.602	1.224	0.926	0.311814	0.926	0.1852	1.82297	1.8465	1.84986	1.83978	0.0146485	18.3978	0.146485	3.88924	3.93362	3.55173	3.79153	0.208854	37.9153	2.08854	0.984547
20130627021243	2013-06-27	02:00:00	2013-06-27 02:00:00	-0.865	-0.703	-0.6	-0.722667	0.13359	0.722667	0.144533	1.62376	1.63623	1.62018	1.62672	0.00842893	16.2672	0.0842893	3.25674	4.57256	4.46949	4.0996	0.731752	40.996	7.31752	3.44951
20130627071243	2013-06-27	07:00:00	2013-06-27 07:00:00	-0.027	0.081	-0.676	-0.207333	0.409454	0.207333	0.0414667	1.63587	1.62939	1.62927	1.63151	0.00377796	16.3151	0.0377796	4.12881	4.46794	4.47839	4.35838	0.198885	43.5838	1.98885	0.937554
20130627121243	2013-06-27	12:00:00	2013-06-27 12:00:00	-0.081	-0.054	-0.622	-0.252333	0.320425	0.252333	0.0504667	1.63212	1.6476	1.62463	1.63478	0.0117152	16.3478	0.117152	2.87498	2.72502	2.60828	2.7361	0.133695	27.361	1.33695	0.630242
20130627171243	2013-06-27	17:00:00	2013-06-27 17:00:00	-0.029	0.082	0.085	0.046	0.0649692	0.046	0.0092	1.74488	1.66456	1.70444	1.70463	0.0401638	17.0463	0.401638	2.43618	2.68404	2.61245	2.57756	0.127562	25.7756	1.27562	0.601331
20130627221243	2013-06-27	22:00:00	2013-06-27 22:00:00	-0.057	-0.045	0.242	0.0466667	0.16927	0.0466667	0.00933333	1.84119	1.62134	1.70565	1.72273	0.110915	17.2273	1.10915	2.34875	2.53878	2.30353	2.39702	0.124834	23.9702	1.24834	0.588473
20130628021243	2013-06-28	02:00:00	2013-06-28 02:00:00	0.054	0.081	0.081	0.072	0.0155885	0.072	0.0144	1.64233	1.63126	1.9409	1.73816	0.175659	17.3816	1.75659	2.31959	2.57642	2.39669	2.4309	0.131787	24.309	1.31787	0.621252
20130628071243	2013-06-28	07:00:00	2013-06-28 07:00:00	-0.188	-0.323	-0.404	-0.305	0.109119	0.305	0.061	1.97259	1.89215	1.83528	1.90001	0.0689955	19.0001	0.689955	2.32483	2.15177	2.60141	2.35934	0.226797	23.5934	2.26797	1.06913
20130628121243	2013-06-28	12:00:00	2013-06-28 12:00:00	-0.068	0.041	-0.442	-0.156333	0.253327	0.156333	0.0312667	1.71353	1.77348	1.775	1.754	0.0350611	17.54	0.350611	2.37637	2.74002	2.26559	2.46066	0.248197	24.6066	2.48197	1.17001
20130628171243	2013-06-28	17:00:00	2013-06-28 17:00:00	0.134	0.269	0.431	0.278	0.148704	0.278	0.0556	1.66032	1.76345	1.63486	1.68621	0.0680923	16.8621	0.680923	2.78864	2.52116	2.90645	2.73875	0.19743	27.3875	1.9743	0.930695
20130628221243	2013-06-28	22:00:00	2013-06-28 22:00:00	0.108	-0.289	-0.074	-0.085	0.198728	0.085	0.017	1.96156	1.97922	1.67218	1.87099	0.172399	18.7099	1.72399	2.56603	2.90308	2.16335	2.54415	0.370351	25.4415	3.70351	1.74585
20130629021243	2013-06-29	02:00:00	2013-06-29 02:00:00	-1	-0.483	-0.208	-0.563667	0.402115	0.563667	0.112733	1.92891	1.94334	1.70316	1.85847	0.134698	18.5847	1.34698	2.09464	2.44239	2.59021	2.37575	0.254417	23.7575	2.54417	1.19933
20130629071243	2013-06-29	07:00:00	2013-06-29 07:00:00	-0.081	-0.302	-0.134	-0.172333	0.115379	0.172333	0.0344667	1.66734	1.64566	1.63632	1.64978	0.0159142	16.4978	0.159142	2.42448	2.9177	2.39901	2.5804	0.292387	25.804	2.92387	1.37833
20130629121243	2013-06-29	12:00:00	2013-06-29 12:00:00	0.048	0.208	-0.037	0.073	0.124399	0.073	0.0146	1.90246	1.99942	1.67732	1.85973	0.165246	18.5973	1.65246	2.43173	2.61189	2.96172	2.66845	0.26948	26.6845	2.6948	1.27034
20130629171243	2013-06-29	17:00:00	2013-06-29 17:00:00	-0.107	-0.431	0.27	-0.0893333	0.350834	0.0893333	0.0178667	1.8264	1.69636	1.83721	1.78666	0.0783843	17.8666	0.783843	2.37786	2.36639	2.24328	2.32918	0.074609	23.2918	0.74609	0.35171
20130629221243	2013-06-29	22:00:00	2013-06-29 22:00:00	4.74	5.657	6.006	5.46767	0.653892	5.46767	1.09353	1.94365	1.89278	1.93066	1.92236	0.0264278	19.2236	0.264278	2.62526	2.45534	2.50667	2.52909	0.0871528	25.2909	0.871528	0.410842
20130630021243	2013-06-30	02:00:00	2013-06-30 02:00:00	1.525	1.049	0.82	1.13133	0.359639	1.13133	0.226267	1.99819	1.96795	1.64421	1.87011	0.196223	18.7011	1.96223	2.485	2.44453	2.27635	2.40196	0.110644	24.0196	1.10644	0.521581
20130630071243	2013-06-30	07:00:00	2013-06-30 07:00:00	0	0	0	0	0	0	0	1.85278	1.96141	1.85999	1.89139	0.0607458	18.9139	0.607458	2.37993	2.37394	2.39912	2.38433	0.0131564	23.8433	0.131564	0.0620197
20130630121243	2013-06-30	12:00:00	2013-06-30 12:00:00	0	0	0	0	0	0	0	1.61501	1.83306	1.84102	1.76303	0.128253	17.6303	1.28253	2.15998	2.24234	2.15916	2.18716	0.0477844	21.8716	0.477844	0.225258
20130630171243	2013-06-30	17:00:00	2013-06-30 17:00:00	1.025	0	0	0.341667	0.591784	0.341667	0.0683333	1.71925	1.65133	1.88736	1.75265	0.121506	17.5265	1.21506	2.37664	2.38743	2.09593	2.28667	0.165275	22.8667	1.65275	0.779115
20130630221243	2013-06-30	22:00:00	2013-06-30 22:00:00	-0.819	0	0	-0.273	0.47285	0.273	0.0546	1.79988	1.66456	1.62335	1.69593	0.0923558	16.9593	0.923558	2.37891	2.38832	2.2045	2.32391	0.103519	23.2391	1.03519	0.487991
20130701021243	2013-07-01	02:00:00	2013-07-01 02:00:00	-0.467	0.469	0.258	0.0866667	0.490959	0.0866667	0.0173333	1.76591	1.88275	1.81302	1.82056	0.0587823	18.2056	0.587823	2.64814	2.77834	2.41643	2.6143	0.183313	26.143	1.83313	0.864148
20130701071243	2013-07-01	07:00:00	2013-07-01 07:00:00	-0.344	-0.469	-0.258	-0.357	0.106099	0.357	0.0714	1.8598	1.66961	1.61947	1.71629	0.126786	17.1629	1.26786	2.13402	2.15928	2.10891	2.13407	0.0251828	21.3407	0.251828	0.118713
20130701121243	2013-07-01	12:00:00	2013-07-01 12:00:00	0.291	0.707	0.522	0.506667	0.208423	0.506667	0.101333	1.93051	1.99777	1.75733	1.8952	0.124046	18.952	1.24046	2.45757	2.75677	2.46031	2.55822	0.17196	25.5822	1.7196	0.810626
20130701171243	2013-07-01	17:00:00	2013-07-01 17:00:00	-0.746	-0.707	-0.522	-0.658333	0.119668	0.658333	0.131667	1.70524	1.64003	1.60257	1.64928	0.0519542	16.4928	0.519542	2.32676	2.5468	2.39152	2.42169	0.113079	24.2169	1.13079	0.53306
20130701221243	2013-07-01	22:00:00	2013-07-01 22:00:00	-0.266	0	1.533	0.422333	0.971017	0.422333	0.0844667	1.85896	1.82899	1.64139	1.77645	0.117919	17.7645	1.17919	2.07056	2.11181	2.05465	2.07901	0.0295004	20.7901	0.295004	0.139066
20130702021243	2013-07-02	02:00:00	2013-07-02 02:00:00	-0.239	0	-0.743	-0.327333	0.379295	0.327333	0.0654667	1.65478	1.79819	1.97503	1.80933	0.160418	18.0934	1.60418	2.08047	2.08287	2.03818	2.06717	0.0251354	20.6717	0.251354	0.118489
20130702071243	2013-07-02	07:00:00	2013-07-02 07:00:00	-0.033	0	0	-0.011	0.0190526	0.011	0.0022	1.85507	1.82449	1.6831	1.78755	0.0917408	17.8755	0.917408	2.07874	2.59416	2.96807	2.54699	0.446537	25.4699	4.46537	2.105
20130702121243	2013-07-02	12:00:00	2013-07-02 12:00:00	-0.186	0	0.843	0.219	0.548344	0.219	0.0438	1.52938	1.52309	1.53089	1.52779	0.00413768	15.2779	0.0413768	2.81683	2.86418	1.95654	2.54585	0.510908	25.4585	5.10908	2.40844
20130702171243	2013-07-02	17:00:00	2013-07-02 17:00:00	0.08	1.002	0.398	0.493333	0.468335	0.493333	0.0986667	1.53968	1.53048	1.52477	1.53164	0.00752278	15.3164	0.0752278	2.69445	2.35242	2.21098	2.41928	0.24857	24.1928	2.4857	1.17177
20130702221243	2013-07-02	22:00:00	2013-07-02 22:00:00	-0.125	-1.002	-0.79	-0.639	0.457584	0.639	0.1278	1.52297	1.5465	1.54986	1.53978	0.0146485	15.3978	0.146485	2.04835	2.7749	1.54174	2.12166	0.619837	21.2166	6.19837	2.92194
20130703021243	2013-07-03	02:00:00	2013-07-03 02:00:00	0.509	0	-0.79	-0.0936667	0.654546	0.0936667	0.0187333	1.52376	1.53623	1.52018	1.52672	0.00842893	15.2672	0.0842893	2.22882	2.50819	1.58271	2.10657	0.474698	21.0657	4.74698	2.23775
20130703071243	2013-07-03	07:00:00	2013-07-03 07:00:00	1.231	1.043	1.506	1.26	0.232858	1.26	0.252	1.53587	1.52939	1.52927	1.53151	0.00377796	15.3151	0.0377796	2.03924	2.52749	1.71892	2.09522	0.407178	20.9522	4.07178	1.91945
20130703121243	2013-07-03	12:00:00	2013-07-03 12:00:00	0.553	0	-0.79	-0.079	0.674976	0.079	0.0158	1.53212	1.47602	1.52463	1.51092	0.0304571	15.1092	0.304571	2.46207	2.12992	1.58356	2.05852	0.443587	20.5852	4.43587	2.09109
20130703171243	2013-07-03	17:00:00	2013-07-03 17:00:00	-0.398	0	0	-0.132667	0.229785	0.132667	0.0265333	1.54989	1.54848	1.5462	1.54819	0.00186601	15.4819	0.0186601	2.1531	2.15822	1.51185	1.94106	0.37171	19.4106	3.7171	1.75226
20130703221243	2013-07-03	22:00:00	2013-07-03 22:00:00	-0.848	0	0	-0.282667	0.489593	0.282667	0.0565333	1.54463	1.54855	1.5299	1.54103	0.00983066	15.4103	0.0983066	2.08372	2.74923	1.8044	2.21245	0.485391	22.1245	4.85391	2.28816
20130704021243	2013-07-04	02:00:00	2013-07-04 02:00:00	0.583	0	0	0.194333	0.336595	0.194333	0.0388667	1.52444	1.53814	1.53747	1.53335	0.00772105	15.3335	0.0772105	2.13961	2.15744	2.19117	2.16274	0.0261883	21.6274	0.261883	0.123453
20130704071243	2013-07-04	07:00:00	2013-07-04 07:00:00	0.503	0.656	0	0.386333	0.343209	0.386333	0.0772667	1.53812	1.52971	1.53169	1.53317	0.00439808	15.3317	0.0439808	2.02819	2.21829	2.28397	2.17682	0.132841	21.7682	1.32841	0.62622
20130704121243	2013-07-04	12:00:00	2013-07-04 12:00:00	-0.186	-0.053	0	-0.0796667	0.0958245	0.0796667	0.0159333	1.52845	1.53503	1.533	1.53216	0.00337354	15.3216	0.0337354	2.79678	2.75407	2.46346	2.67144	0.181374	26.7144	1.81374	0.855005
20130704171243	2013-07-04	17:00:00	2013-07-04 17:00:00	0.212	-1.007	0	-0.265	0.651275	0.265	0.053	1.54737	1.53282	1.54265	1.54095	0.0074258	15.4095	0.074258	2.54811	2.05532	2.59051	2.39798	0.29751	23.9798	2.9751	1.40247
20130704221243	2013-07-04	22:00:00	2013-07-04 22:00:00	-1.265	-0.603	0	-0.622667	0.632729	0.622667	0.124533	1.28053	1.21385	1.451	1.31513	0.122303	13.1513	1.22303	2.01694	2.48623	2.46731	2.32349	0.265648	23.2349	2.65648	1.25228
20130705021243	2013-07-05	02:00:00	2013-07-05 02:00:00	0	0	0	0	0	0	0	1.35274	1.38134	1.45024	1.39477	0.0501229	13.9477	0.501229	2.21829	2.26061	2.31797	2.26562	0.0500275	22.6562	0.500275	0.235832
20130705071243	2013-07-05	07:00:00	2013-07-05 07:00:00	1.371	0	0	0.457	0.791547	0.457	0.0914	1.35584	1.49803	1.48735	1.44708	0.0791881	14.4708	0.791881	2.37902	2.51448	2.38585	2.42645	0.0763098	24.2645	0.763098	0.359728
20130705121243	2013-07-05	12:00:00	2013-07-05 12:00:00	-0.684	0	0	-0.228	0.394908	0.228	0.0456	1.45602	1.25362	1.21694	1.30886	0.128761	13.0886	1.28761	2.22993	2.73766	2.23618	2.40126	0.291352	24.0126	2.91352	1.37345
20130705171243	2013-07-05	17:00:00	2013-07-05 17:00:00	0.687	0	0	0.229	0.39664	0.229	0.0458	1.48245	1.31262	1.39348	1.39618	0.0849452	13.9618	0.849452	2.76959	2.045	2.69488	2.50316	0.398525	25.0316	3.98525	1.87867
20130705221243	2013-07-05	22:00:00	2013-07-05 22:00:00	0	0	0	0	0	0	0	1.23233	1.43886	1.3602	1.3438	0.10424	13.438	1.0424	1.97772	2.58117	2.36628	2.30839	0.305861	23.0839	3.05861	1.44184
20130706021243	2013-07-06	02:00:00	2013-07-06 02:00:00	0	0	0	0	0	0	0	1.45718	1.36278	1.24791	1.35596	0.1048	13.5595	1.048	1.77262	2.01772	1.94515	1.91183	0.125902	19.1183	1.25902	0.593507
20130706071243	2013-07-06	07:00:00	2013-07-06 07:00:00	0	0	0	0	0	0	0	1.42416	1.4835	1.40675	1.43814	0.0402354	14.3814	0.402354	1.70044	1.87764	2.21884	1.93231	0.263485	19.3231	2.63485	1.24208
20130706121243	2013-07-06	12:00:00	2013-07-06 12:00:00	-0.597	-1.208	-0.161	-0.655333	0.525932	0.655333	0.131067	1.37924	1.35344	1.39321	1.3753	0.0201759	13.753	0.201759	1.75088	2.36065	2.23427	2.11527	0.321834	21.1527	3.21834	1.51714
20130706171243	2013-07-06	17:00:00	2013-07-06 17:00:00	0.053	-0.161	-0.215	-0.107667	0.141737	0.107667	0.0215333	1.34662	1.4626	1.49223	1.43382	0.0769541	14.3382	0.769541	2.6012	2.40449	2.78494	2.59687	0.19026	25.9687	1.9026	0.896896
20130706221243	2013-07-06	22:00:00	2013-07-06 22:00:00	0.081	0.242	-0.725	-0.134	0.518113	0.134	0.0268	1.2458	1.40865	1.38998	1.34814	0.0891218	13.4814	0.891218	1.9324	2.50109	2.43319	2.28889	0.310594	22.8889	3.10594	1.46416
20130707021243	2013-07-07	02:00:00	2013-07-07 02:00:00	-0.027	-0.027	0.08	0.00866667	0.0617765	0.00866667	0.00173333	1.43492	1.27503	1.44675	1.38557	0.0959074	13.8557	0.959074	2.01366	2.54201	2.18833	2.248	0.269179	22.48	2.69179	1.26892
20130707071243	2013-07-07	07:00:00	2013-07-07 07:00:00	-0.014	-0.114	-1.029	-0.385667	0.559382	0.385667	0.0771333	1.23782	1.22849	1.28829	1.25154	0.0321727	12.5154	0.321727	1.79223	2.29392	1.99059	2.02558	0.252666	20.2558	2.52666	1.19108
20130707121243	2013-07-07	12:00:00	2013-07-07 12:00:00	-0.209	-1.618	-0.351	-0.726	0.775751	0.726	0.1452	1.32458	1.41918	1.33734	1.36037	0.0513298	13.6037	0.513298	1.7627	1.87263	1.85544	1.83026	0.0591308	18.3026	0.591308	0.278745
20130707171243	2013-07-07	17:00:00	2013-07-07 17:00:00	-0.276	1.133	0.081	0.312667	0.732511	0.312667	0.0625333	1.43179	1.26176	1.4794	1.39098	0.114414	13.9098	1.14414	2.40944	2.20137	2.21048	2.27376	0.117589	22.7376	1.17589	0.554319
20130707221243	2013-07-07	22:00:00	2013-07-07 22:00:00	0.108	1.402	1.24	0.916667	0.704995	0.916667	0.183333	1.4777	1.44638	1.44155	1.45521	0.0196274	14.5521	0.196274	2.3938	2.22134	2.22123	2.27879	0.0995976	22.7879	0.995976	0.469507
20130708021243	2013-07-08	02:00:00	2013-07-08 02:00:00	0.135	-0.377	0.162	-0.0266667	0.303698	0.0266667	0.00533333	1.38702	1.36086	1.24441	1.33076	0.0759181	13.3076	0.759181	1.7874	1.75365	2.413	1.98468	0.371314	19.8468	3.71314	1.75039
20130708071243	2013-07-08	07:00:00	2013-07-08 07:00:00	0.108	0.627	0.35	0.361667	0.259697	0.361667	0.0723333	1.30382	1.31393	1.3812	1.33298	0.0420599	13.3298	0.420599	1.8841	1.83671	2.55456	2.09179	0.401472	20.9179	4.01472	1.89256
20130708121243	2013-07-08	12:00:00	2013-07-08 12:00:00	0.081	0.056	0.249	0.128667	0.104959	0.128667	0.0257333	1.28776	1.42569	1.28446	1.33263	0.0806043	13.3263	0.806043	2.55226	2.28142	2.48728	2.44032	0.141395	24.4032	1.41395	0.666545
20130708171243	2013-07-08	17:00:00	2013-07-08 17:00:00	-0.279	0.664	-1.121	-0.245333	0.892976	0.245333	0.0490667	1.28329	1.46991	1.47372	1.40897	0.10886	14.0897	1.0886	2.06994	2.43314	2.70388	2.40232	0.318094	24.0232	3.18094	1.49951
20130708221243	2013-07-08	22:00:00	2013-07-08 22:00:00	0.161	-0.323	0.835	0.224333	0.581592	0.224333	0.0448667	1.03466	1.06261	1.09224	1.06317	0.0287904	10.6317	0.287904	1.96617	1.00368	1.76242	1.57742	0.507209	15.7742	5.07209	2.39101
20130709021243	2013-07-09	02:00:00	2013-07-09 02:00:00	0.081	0.458	-0.297	0.0806667	0.3775	0.0806667	0.0161333	1.0458	1.00865	1.08998	1.04814	0.0407136	10.4814	0.407136	1.96946	1.67762	1.14229	1.59646	0.419517	15.9646	4.19517	1.97762
20130709071243	2013-07-09	07:00:00	2013-07-09 07:00:00	-1.508	-2.101	-2.289	-1.966	0.407626	1.966	0.3932	1.03492	1.07503	1.04675	1.05223	0.0206132	10.5223	0.206132	1.84707	1.77216	1.4749	1.69804	0.196844	16.9804	1.96844	0.927934
20130709121243	2013-07-09	12:00:00	2013-07-09 12:00:00	1.4	1.212	1.374	1.32867	0.101869	1.32867	0.265733	1.03782	1.02849	1.08829	1.05154	0.0321727	10.5154	0.321727	1.48606	1.58054	1.59469	1.55377	0.0590616	15.5377	0.590616	0.278419
20130709171243	2013-07-09	17:00:00	2013-07-09 17:00:00	-0.107	-0.135	-0.297	-0.179667	0.102574	0.179667	0.0359333	1.02458	1.01918	1.03734	1.02703	0.00932447	10.2703	0.0932447	1.46422	1.77184	1.3283	1.52145	0.227243	15.2145	2.27243	1.07124
20130709221243	2013-07-09	22:00:00	2013-07-09 22:00:00	-0.728	-0.242	0.404	-0.188667	0.567881	0.188667	0.0377333	1.1113	0.832599	0.892748	0.94555	0.146663	9.4555	1.46663	1.45457	1.64442	1.30563	1.46821	0.169806	14.6821	1.69806	0.800471
20130710021243	2013-07-10	02:00:00	2013-07-10 02:00:00	-0.907	-0.238	-0.26	-0.468333	0.380056	0.468333	0.0936667	1.02986	1.05114	1.0248	1.03527	0.0139761	10.3527	0.139761	1.54076	1.30067	1.41682	1.41942	0.120068	14.1942	1.20068	0.566008
20130710071243	2013-07-10	07:00:00	2013-07-10 07:00:00	-0.08	0.079	0.026	0.00833333	0.0809588	0.00833333	0.00166667	0.829919	1.10211	1.06677	0.9996	0.148006	9.996	1.48006	1.4008	1.51574	1.48765	1.46806	0.0599213	14.6806	0.599213	0.282472
20130710121243	2013-07-10	12:00:00	2013-07-10 12:00:00	-0.027	-0.01	-0.139	-0.0586667	0.070088	0.0586667	0.0117333	0.8383	1.06052	0.956505	0.951774	0.111184	9.51774	1.11184	1.43031	1.43015	1.43046	1.43031	0.000154839	14.3031	0.00154839	0.000729919
20130710171243	2013-07-10	17:00:00	2013-07-10 17:00:00	-0.08	-0.212	-0.133	-0.141667	0.0664254	0.141667	0.0283333	1.02638	1.00183	1.11049	1.04623	0.0569838	10.4623	0.569838	1.43099	1.43034	1.43088	1.43074	0.00034958	14.3074	0.0034958	0.00164793
20130710221243	2013-07-10	22:00:00	2013-07-10 22:00:00	-0.026	0.079	0.159	0.0706667	0.0927811	0.0706667	0.0141333	0.978535	0.831316	1.17743	0.995759	0.173697	9.95759	1.73697	1.43078	1.43109	1.43036	1.43074	0.000365057	14.3074	0.00365057	0.00172089
20130711021243	2013-07-11	02:00:00	2013-07-11 02:00:00	0.08	-0.824	-0.053	-0.265667	0.488082	0.265667	0.0531333	0.814015	0.915589	0.927669	0.885758	0.0624237	8.85758	0.624237	1.43058	1.43129	1.43053	1.4308	0.000427431	14.308	0.00427431	0.00201493
20130711071243	2013-07-11	07:00:00	2013-07-11 07:00:00	-0.106	-0.239	0.133	-0.0706667	0.1885	0.0706667	0.0141333	0.887873	0.900469	1.02872	0.939019	0.077934	9.39019	0.77934	1.40503	1.40954	1.40551	1.40669	0.0024773	14.0669	0.024773	0.0116781
20130711121243	2013-07-11	12:00:00	2013-07-11 12:00:00	0.133	0.425	-0.425	0.0443333	0.431881	0.0443333	0.00886667	1.14366	0.954689	0.829681	0.976009	0.15807	9.76009	1.5807	1.40585	1.43488	1.43177	1.42417	0.0159413	14.2417	0.159413	0.0751479
20130711171243	2013-07-11	17:00:00	2013-07-11 17:00:00	0.039	-0.368	-0.351	-0.226667	0.230231	0.226667	0.0453333	1.14358	0.948672	0.984126	1.02546	0.103821	10.2546	1.03821	1.41646	1.43389	1.40921	1.41985	0.0126832	14.1985	0.126832	0.0597891
20130711221243	2013-07-11	22:00:00	2013-07-11 22:00:00	0.027	-0.054	-0.027	-0.018	0.0412432	0.018	0.0036	1.09025	1.12111	1.02251	1.07796	0.050436	10.7796	0.50436	1.42084	1.42096	1.42016	1.42065	0.000431288	14.2065	0.00431288	0.00203311
20130712021243	2013-07-12	02:00:00	2013-07-12 02:00:00	-0.108	-0.054	-0.245	-0.135667	0.0984598	0.135667	0.0271333	1.19681	0.971709	1.11564	1.09472	0.113998	10.9472	1.13998	1.42015	1.42097	1.4204	1.42051	0.000421773	14.2051	0.00421773	0.00198826
20130712071243	2013-07-12	07:00:00	2013-07-12 07:00:00	0.027	-0.135	0.353	0.0816667	0.24855	0.0816667	0.0163333	1.05477	1.04391	1.05883	1.0525	0.00770953	10.525	0.0770953	1.42217	1.42091	1.42099	1.42135	0.000703289	14.2135	0.00703289	0.00331534
20130712121243	2013-07-12	12:00:00	2013-07-12 12:00:00	0.162	0.054	-0.461	-0.0816667	0.332921	0.0816667	0.0163333	1.16213	0.831366	0.983546	0.992347	0.165557	9.92347	1.65557	1.32084	1.32101	1.32115	1.321	0.000154586	13.21	0.00154586	0.000728725
20130712171243	2013-07-12	17:00:00	2013-07-12 17:00:00	-0.082	-0.244	0.081	-0.0816667	0.1625	0.0816667	0.0163333	0.818952	1.04601	1.14801	1.00433	0.168445	10.0433	1.68445	1.32047	1.3203	1.32092	1.32056	0.000320452	13.2056	0.00320452	0.00151062
20130712221243	2013-07-12	22:00:00	2013-07-12 22:00:00	-0.17	-0.214	0.347	-0.0123333	0.311968	0.0123333	0.00246667	1.01681	0.97736	0.938084	0.97742	0.039365	9.7742	0.39365	1.32247	1.32303	1.31991	1.32181	0.00166259	13.2181	0.0166259	0.00783752
20130713021243	2013-07-13	02:00:00	2013-07-13 02:00:00	0.027	0.616	0.295	0.312667	0.294897	0.312667	0.0625333	0.956306	0.986696	0.833969	0.925657	0.0808447	9.25657	0.808447	1.30316	1.30609	1.30357	1.30427	0.001583	13.0427	0.01583	0.00746231
20130713071243	2013-07-13	07:00:00	2013-07-13 07:00:00	-0.375	-0.723	-0.696	-0.598	0.193595	0.598	0.1196	1.18167	1.14046	1.07597	1.1327	0.0532754	11.327	0.532754	1.30418	1.30984	1.30299	1.30567	0.0036589	13.0567	0.036589	0.0172482
20130713121243	2013-07-13	12:00:00	2013-07-13 12:00:00	-0.08	-0.134	0.188	-0.00866667	0.172445	0.00866667	0.00173333	0.95315	0.94506	1.0661	0.988103	0.0676673	9.88103	0.676673	1.30713	1.30756	1.30833	1.30767	0.00061276	13.0767	0.0061276	0.00288858
20130713171243	2013-07-13	17:00:00	2013-07-13 17:00:00	0	-0.155	-0.259	-0.138	0.130334	0.138	0.0276	0.865385	0.936148	0.913335	0.904956	0.0361179	9.04956	0.361179	1.30682	1.30277	1.30988	1.30649	0.00356944	13.0649	0.0356944	0.0168265
20130713221243	2013-07-13	22:00:00	2013-07-13 22:00:00	0.44	0.517	1.5	0.819	0.591019	0.819	0.1638	1.01831	0.830458	1.06625	0.971673	0.124621	9.71673	1.24621	1.30411	1.30682	1.30444	1.30512	0.00148058	13.0512	0.0148058	0.00697952
20130714021243	2013-07-14	02:00:00	2013-07-14 02:00:00	0.157	0.132	0.103	0.130667	0.0270247	0.130667	0.0261333	0.912829	0.813286	0.833534	0.853216	0.0526097	8.53216	0.526097	1.30562	1.30375	1.30887	1.30608	0.00259217	13.0608	0.0259217	0.0122196
20130714071243	2013-07-14	07:00:00	2013-07-14 07:00:00	0.026	0.771	-0.053	0.248	0.45465	0.248	0.0496	1.03525	0.991382	0.951832	0.992822	0.0417282	9.92822	0.417282	1.30558	1.30457	1.30999	1.30671	0.00288387	13.0671	0.0288387	0.0135947
20130714121243	2013-07-14	12:00:00	2013-07-14 12:00:00	-0.047	-0.08	0.295	0.056	0.207637	0.056	0.0112	1.04652	1.12071	0.909298	1.02551	0.10726	10.2551	1.0726	1.30982	1.30906	1.3052	1.30803	0.00248082	13.0803	0.0248082	0.0116947
20130714171243	2013-07-14	17:00:00	2013-07-14 17:00:00	-0.155	-0.335	-0.282	-0.257333	0.0925005	0.257333	0.0514667	1.11594	0.967207	0.837359	0.973503	0.139398	9.73503	1.39398	1.30177	1.30945	1.31495	1.30873	0.00662098	13.0873	0.0662098	0.0312116
20130714221243	2013-07-14	22:00:00	2013-07-14 22:00:00	0.962	0.909	0.855	0.908667	0.0535008	0.908667	0.181733	1.016	1.03904	1.14268	1.06591	0.0674746	10.6591	0.674746	1.20878	1.20219	1.20578	1.20558	0.00329842	12.0558	0.0329842	0.0155489
20130715021243	2013-07-15	02:00:00	2013-07-15 02:00:00	0.828	0.828	0.621	0.759	0.119512	0.759	0.1518	1.04729	0.830888	0.979332	0.952502	0.110665	9.52502	1.10665	1.23607	1.21234	1.20089	1.21643	0.0179404	12.1643	0.179404	0.0845719
20130715071243	2013-07-15	07:00:00	2013-07-15 07:00:00	0.08	0.082	0.353	0.171667	0.157042	0.171667	0.0343333	1.15211	1.00916	1.19695	1.11941	0.0980739	11.1941	0.980739	1.24045	1.21785	1.20339	1.22056	0.018679	12.2056	0.18679	0.0880537
20130715121243	2013-07-15	12:00:00	2013-07-15 12:00:00	-0.163	0.245	-0.081	0.000333333	0.215818	0.000333333	6.66667e-05	0.831943	0.847433	0.848521	0.842632	0.00927345	8.42632	0.0927345	1.20501	1.20433	1.20992	1.20642	0.00305037	12.0642	0.0305037	0.0143796
20130715171243	2013-07-15	17:00:00	2013-07-15 17:00:00	0.066	-0.371	-0.723	-0.342667	0.395262	0.342667	0.0685333	0.837833	0.850224	0.8317	0.839919	0.00943649	8.39919	0.0943649	1.21466	1.217	1.22358	1.21841	0.00462241	12.1841	0.0462241	0.0217902
20130715221243	2013-07-15	22:00:00	2013-07-15 22:00:00	-0.108	-0.082	-0.461	-0.217	0.21171	0.217	0.0434	0.852477	0.843809	0.857213	0.851166	0.00679736	8.51166	0.0679736	1.21804	1.19603	1.20503	1.20637	0.0110633	12.0637	0.110633	0.0521529
20130716021243	2013-07-16	02:00:00	2013-07-16 02:00:00	-0.272	-0.298	-0.19	-0.253333	0.0563678	0.253333	0.0506667	0.844135	0.836015	0.859279	0.846476	0.0118075	8.46476	0.118075	1.24489	1.29609	1.27033	1.27044	0.0255997	12.7044	0.255997	0.120678
20130716071243	2013-07-16	07:00:00	2013-07-16 07:00:00	-0.136	-0.38	-0.435	-0.317	0.159145	0.317	0.0634	0.844293	0.842629	0.836033	0.840985	0.00436824	8.40985	0.0436824	1.28613	1.27017	1.23413	1.26348	0.0266378	12.6348	0.266378	0.125572
20130716121243	2013-07-16	12:00:00	2013-07-16 12:00:00	0.279	-0.075	-0.509	-0.101667	0.394676	0.101667	0.0203333	0.83262	0.835165	0.856903	0.841563	0.0133459	8.41563	0.133459	1.29749	1.26597	1.26829	1.27725	0.0175671	12.7725	0.175671	0.0828123
20130716171243	2013-07-16	17:00:00	2013-07-16 17:00:00	0.326	0.027	1.119	0.490667	0.564316	0.490667	0.0981333	0.833838	0.856299	0.851256	0.847131	0.0117848	8.47131	0.117848	1.20515	1.24494	1.28338	1.24449	0.0391134	12.4449	0.391134	0.184383
20130716221243	2013-07-16	22:00:00	2013-07-16 22:00:00	0.081	0.054	-1.445	-0.436667	0.873347	0.436667	0.0873333	0.845573	0.83671	0.836043	0.839442	0.00531993	8.39442	0.0531993	1.30739	1.27557	1.25704	1.28	0.0254619	12.8	0.254619	0.120029
20130717021243	2013-07-17	02:00:00	2013-07-17 02:00:00	-0.054	-0.054	-0.162	-0.09	0.0623538	0.09	0.018	0.854407	0.835807	0.847144	0.845786	0.00937423	8.45786	0.0937423	1.26064	1.25317	1.32208	1.27863	0.0378107	12.7863	0.378107	0.178242
20130717071243	2013-07-17	07:00:00	2013-07-17 07:00:00	-0.108	-0.109	-0.21	-0.142333	0.0586032	0.142333	0.0284667	0.846507	0.85381	0.854495	0.851604	0.0044272	8.51604	0.044272	1.25884	1.26329	1.27555	1.26589	0.00865245	12.6589	0.0865245	0.0407881
20130771121243	2013-07-17	12:00:00	2013-07-17 12:00:00	-0.055	-0.081	0.101	-0.0116667	0.0984344	0.0116667	0.00233333	0.857002	0.834235	0.835491	0.842243	0.0127974	8.42243	0.127974	1.04851	1.14957	1.14774	1.11528	0.057824	11.1528	0.57824	0.272585
20130717171243	2013-07-17	17:00:00	2013-07-17 17:00:00	0.952	0.602	1.224	0.926	0.311814	0.926	0.1852	0.830406	0.837711	0.847682	0.838599	0.00867217	8.38599	0.0867217	1.13657	1.2583	1.15294	1.1826	0.0660615	11.826	0.660615	0.311417
20130717221243	2013-07-17	22:00:00	2013-07-17 22:00:00	-0.865	-0.703	-0.6	-0.722667	0.13359	0.722667	0.144533	0.841573	0.839415	0.857566	0.846185	0.00991587	8.46185	0.0991587	1.16744	1.14973	1.21767	1.17828	0.0352404	11.7828	0.352404	0.166125
20130718021243	2013-07-18	02:00:00	2013-07-18 02:00:00	-0.027	0.081	-0.676	-0.207333	0.409454	0.207333	0.0414667	0.832408	0.844264	0.843459	0.840044	0.00662484	8.40044	0.0662484	1.19465	1.14118	1.14648	1.16077	0.0294594	11.6077	0.294594	0.138873
20130718071243	2013-07-18	07:00:00	2013-07-18 07:00:00	-0.081	-0.054	-0.622	-0.252333	0.320425	0.252333	0.0504667	0.85919	0.848285	0.850658	0.852711	0.00573527	8.52711	0.0573527	1.08254	1.15848	1.14406	1.12836	0.0403331	11.2836	0.403331	0.190132
20130718121243	2013-07-18	12:00:00	2013-07-18 12:00:00	-0.029	0.082	0.085	0.046	0.0649692	0.046	0.0092	0.846821	0.834731	0.833386	0.838313	0.00739922	8.38313	0.0739922	1.09038	1.16681	1.0884	1.11519	0.0447112	11.1519	0.447112	0.21077
20130718171243	2013-07-18	17:00:00	2013-07-18 17:00:00	-0.057	-0.045	0.242	0.0466667	0.16927	0.0466667	0.00933333	0.831974	0.835919	0.845918	0.837937	0.00718803	8.37937	0.0718803	1.1521	1.16627	1.18376	1.16738	0.0158625	11.6738	0.158625	0.0747765
20130718221243	2013-07-18	22:00:00	2013-07-18 22:00:00	0.054	0.081	0.081	0.072	0.0155885	0.072	0.0144	0.855946	0.853671	0.847862	0.852493	0.00416847	8.52493	0.0416847	0.963664	1.30226	1.30127	1.18907	0.195204	11.8907	1.95204	0.9202
20130719021243	2013-07-19	02:00:00	2013-07-19 02:00:00	-0.188	-0.323	-0.404	-0.305	0.109119	0.305	0.061	0.859568	0.835915	0.833057	0.842847	0.0145517	8.42847	0.145517	1.14638	1.12586	1.15844	1.14356	0.0164731	11.4356	0.164731	0.0776547
20130719071243	2013-07-19	07:00:00	2013-07-19 07:00:00	-0.068	0.041	-0.442	-0.156333	0.253327	0.156333	0.0312667	0.85988	0.857283	0.849363	0.855509	0.00547867	8.55509	0.0547867	1.0871	1.13026	1.13268	1.11668	0.0256427	11.1668	0.256427	0.120881
20130719121243	2013-07-19	12:00:00	2013-07-19 12:00:00	0.134	0.269	0.431	0.278	0.148704	0.278	0.0556	0.84237	0.853507	0.849048	0.848309	0.00560532	8.48309	0.0560532	1.08255	1.13192	1.13469	1.11639	0.0293316	11.1639	0.293316	0.13827
20130719171243	2013-07-19	17:00:00	2013-07-19 17:00:00	0.108	-0.289	-0.074	-0.085	0.198728	0.085	0.017	0.838016	0.843151	0.859363	0.846843	0.0111421	8.46843	0.111421	1.15673	1.12948	1.14218	1.14279	0.0136346	11.4279	0.136346	0.064274
20130719221243	2013-07-19	22:00:00	2013-07-19 22:00:00	-1	-0.483	-0.208	-0.563667	0.402115	0.563667	0.112733	0.83848	0.841193	0.845709	0.841794	0.00365199	8.41794	0.0365199	1.02753	0.999689	1.01526	1.01416	0.0139537	10.1416	0.139537	0.0657782
20130720021243	2013-07-20	02:00:00	2013-07-20 02:00:00	-0.081	-0.302	-0.134	-0.172333	0.115379	0.172333	0.0344667	0.856752	0.842797	0.857227	0.852259	0.00819736	8.52259	0.0819736	1.03975	0.742854	1.032	0.938202	0.169221	9.38202	1.69221	0.797715
20130720071243	2013-07-20	07:00:00	2013-07-20 07:00:00	0.048	0.208	-0.037	0.073	0.124399	0.073	0.0146	0.74912	0.737435	0.744321	0.743626	0.00587377	7.43626	0.0587377	1.02105	0.650319	1.01176	0.894379	0.211413	8.94379	2.11413	0.996612
20130720121243	2013-07-20	12:00:00	2013-07-20 12:00:00	-0.107	-0.431	0.27	-0.0893333	0.350834	0.0893333	0.0178667	0.749616	0.756457	0.753208	0.753094	0.00342184	7.53094	0.0342184	1.1355	0.950302	0.969254	1.01835	0.101896	10.1835	1.01896	0.480343
20130720171243	2013-07-20	17:00:00	2013-07-20 17:00:00	4.74	5.657	6.006	5.46767	0.653892	5.46767	1.09353	0.730202	0.73507	0.74757	0.737614	0.00895924	7.37614	0.0895924	0.85879	1.02793	0.933796	0.940173	0.0847516	9.40173	0.847516	0.399523
20130720221243	2013-07-20	22:00:00	2013-07-20 22:00:00	1.525	1.049	0.82	1.13133	0.359639	1.13133	0.226267	0.734787	0.737187	0.753693	0.741889	0.0102927	7.41889	0.102927	0.838016	1.02545	1.01088	0.958116	0.104265	9.58116	1.04265	0.491509
20130721021243	2013-07-21	02:00:00	2013-07-21 02:00:00	1.716	1.017	0.839	1.19067	0.463576	1.19067	0.238133	0.730976	0.735383	0.745397	0.737252	0.00739017	7.37252	0.0739017	0.903423	0.952765	0.867893	0.908027	0.0426231	9.08027	0.426231	0.200927
20130721071243	2013-07-21	07:00:00	2013-07-21 07:00:00	1.894	1.436	1.017	1.449	0.438645	1.449	0.2898	0.73155	0.731485	0.752216	0.738417	0.0119501	7.38417	0.119501	0.941609	1.03465	0.709396	0.895218	0.167516	8.95218	1.67516	0.789677
20130721121243	2013-07-21	12:00:00	2013-07-21 12:00:00	2.364	1.697	0.972	1.67767	0.696201	1.67767	0.335533	0.735463	0.724724	0.725751	0.728646	0.00592633	7.28646	0.0592633	0.672225	0.98158	0.78457	0.812792	0.156597	8.12792	1.56597	0.738203
20130721171243	2013-07-21	17:00:00	2013-07-21 17:00:00	-0.038	-0.051	0.192	0.0343333	0.136698	0.0343333	0.00686667	0.759907	0.744351	0.795156	0.766471	0.026031	7.66471	0.26031	1.12373	0.937372	0.580314	0.880472	0.27614	8.80472	2.7614	1.30174
20130721221243	2013-07-21	22:00:00	2013-07-21 22:00:00	-0.551	-0.192	-0.153	-0.298667	0.219395	0.298667	0.0597333	0.738205	0.732267	0.72448	0.731651	0.00688325	7.31651	0.0688325	0.442673	1.24342	1.00384	0.896644	0.410994	8.96644	4.10994	1.93745
20130722021243	2013-07-22	02:00:00	2013-07-22 02:00:00	-0.039	-0.116	-0.039	-0.0646667	0.044456	0.0646667	0.0129333	0.734466	0.731079	0.730507	0.732017	0.00214018	7.32017	0.0214018	1.18576	0.887399	0.841828	0.971663	0.18681	9.71663	1.8681	0.880629
20130722071243	2013-07-22	07:00:00	2013-07-22 07:00:00	0.231	0.359	0.115	0.235	0.122049	0.235	0.047	0.75589	0.738627	0.735444	0.743321	0.0110013	7.43321	0.110013	0.570956	0.499495	1.04546	0.705305	0.296745	7.05305	2.96745	1.39887
20130722121243	2013-07-22	12:00:00	2013-07-22 12:00:00	-0.052	-0.371	-0.282	-0.235	0.164612	0.235	0.047	0.685822	0.683188	0.683798	0.684269	0.00137915	6.84269	0.0137915	0.5016	0.603853	0.895286	0.666913	0.204279	6.66913	2.04279	0.962979
20130722171243	2013-07-22	17:00:00	2013-07-22 17:00:00	-0.051	0.089	0.257	0.0983333	0.154212	0.0983333	0.0196667	0.68461	0.683226	0.685354	0.684397	0.00107985	6.84397	0.0107985	0.35621	1.19599	1.2366	0.929601	0.496987	9.29601	4.96987	2.34282
20130722221243	2013-07-22	22:00:00	2013-07-22 22:00:00	0.064	0.141	-0.231	-0.00866667	0.196358	0.00866667	0.00173333	0.684671	0.685678	0.684812	0.685054	0.00054562	6.85054	0.0054562	1.18871	0.369188	0.667091	0.741663	0.414818	7.41663	4.14818	1.95547
20130723021243	2013-07-23	02:00:00	2013-07-23 02:00:00	0.013	0.487	0.513	0.337667	0.28147	0.337667	0.0675333	0.684918	0.683265	0.684848	0.684344	0.000934884	6.84344	0.00934884	0.987767	0.339403	0.202473	0.509881	0.419486	5.09881	4.19486	1.97748
20130723071243	2013-07-23	07:00:00	2013-07-23 07:00:00	0.116	0.385	0.064	0.188333	0.172291	0.188333	0.0376667	0.683721	0.67592	0.674799	0.678147	0.0048597	6.78147	0.048597	1.08372	0.680463	0.529984	0.764721	0.286322	7.64721	2.86322	1.34973
20130723121243	2013-07-23	12:00:00	2013-07-23 12:00:00	-0.116	-0.2	-0.5	-0.272	0.201871	0.272	0.0544	0.675004	0.673405	0.673874	0.674094	0.000822053	6.74094	0.00822053	1.02671	1.15477	0.806984	0.996157	0.175897	9.96157	1.75897	0.829188
20130723171243	2013-07-23	17:00:00	2013-07-23 17:00:00	0.09	-0.538	-0.179	-0.209	0.315073	0.209	0.0418	0.675583	0.673242	0.675753	0.67486	0.00140321	6.7486	0.0140321	0.942716	1.15449	0.26595	0.78772	0.464107	7.8772	4.64107	2.18782
20130723221243	2013-07-23	22:00:00	2013-07-23 22:00:00	-0.141	-0.321	0.179	-0.0943333	0.253246	0.0943333	0.0188667	0.675462	0.675111	0.673743	0.674772	0.000908252	6.74772	0.00908252	1.36889	0.769118	0.588263	0.908756	0.408616	9.08756	4.08616	1.92623
20130724021243	2013-07-24	02:00:00	2013-07-24 02:00:00	0.051	0.218	-0.038	0.077	0.129965	0.077	0.0154	0.675552	0.674768	0.673317	0.674546	0.00113375	6.74546	0.0113375	0.339114	0.248675	0.524695	0.370828	0.140716	3.70828	1.40716	0.663343
20130724071243	2013-07-24	07:00:00	2013-07-24 07:00:00	-0.09	0	0.051	-0.013	0.0713933	0.013	0.0026	0.663373	0.655586	0.654585	0.657848	0.00481063	6.57848	0.0481063	1.30311	0.491458	1.13951	0.978026	0.429247	9.78026	4.29247	2.02349
20130724121243	2013-07-24	12:00:00	2013-07-24 12:00:00	0.18	0.141	-0.013	0.102667	0.102051	0.102667	0.0205333	0.655895	0.653691	0.654133	0.654573	0.0011663	6.54573	0.011663	0.653598	0.452004	0.439313	0.514972	0.120221	5.14972	1.20221	0.566729
20130724171243	2013-07-24	17:00:00	2013-07-24 17:00:00	0.218	0.013	-0.154	0.0256667	0.186323	0.0256667	0.00513333	0.656658	0.653597	0.655497	0.655251	0.00154564	6.55251	0.0154564	0.434133	0.297193	0.278342	0.336556	0.0850284	3.36556	0.850284	0.400828
20130724221243	2013-07-24	22:00:00	2013-07-24 22:00:00	-0.218	-0.038	0	-0.0853333	0.116453	0.0853333	0.0170667	0.653848	0.653191	0.653536	0.653525	0.000328706	6.53525	0.00328706	0.912416	0.640877	0.43461	0.662634	0.239645	6.62634	2.39645	1.1297
20130725021243	2013-07-25	02:00:00	2013-07-25 02:00:00	0.051	0.153	0.026	0.0766667	0.067278	0.0766667	0.0153333	0.637037	0.646245	0.639218	0.640833	0.00481208	6.40833	0.0481208	0.671634	0.864681	0.535228	0.690514	0.165536	6.90514	1.65536	0.780343
20130725071243	2013-07-25	07:00:00	2013-07-25 07:00:00	-0.038	0.065	-0.039	-0.004	0.0597578	0.004	0.0008	0.632622	0.646365	0.644221	0.641069	0.00739397	6.41069	0.0739397	1.2795	0.725348	0.988422	0.997757	0.277194	9.97757	2.77194	1.3067
20130725121243	2013-07-25	12:00:00	2013-07-25 12:00:00	-0.013	-0.001	0.103	0.0296667	0.0637913	0.0296667	0.00593333	0.642161	0.65135	0.654359	0.64929	0.00635491	6.4929	0.0635491	0.822465	0.992297	1.21673	1.0105	0.197764	10.105	1.97764	0.932267
20130725171243	2013-07-25	17:00:00	2013-07-25 17:00:00	-0.038	-0.32	0.026	-0.110667	0.184091	0.110667	0.0221333	0.652255	0.646982	0.659947	0.653061	0.00652004	6.53061	0.0652004	0.64962	0.96944	1.11623	0.911764	0.238593	9.11764	2.38593	1.12474
20130725221243	2013-07-25	22:00:00	2013-07-25 22:00:00	0	0.077	-0.09	-0.00433333	0.0835843	0.00433333	0.000866667	0.648597	0.63209	0.649341	0.643343	0.00975187	6.43343	0.0975187	1.18286	0.833469	1.01611	1.01081	0.174756	10.1081	1.74756	0.823809
20130726021243	2013-07-26	02:00:00	2013-07-26 02:00:00	0.461	0.615	0.782	0.619333	0.160544	0.619333	0.123867	0.648151	0.645263	0.63535	0.642922	0.00671404	6.42922	0.0671404	0.940338	0.402748	1.2353	0.859461	0.422126	8.59461	4.22126	1.98992
20130726071243	2013-07-26	07:00:00	2013-07-26 07:00:00	0.026	-0.103	-0.269	-0.115333	0.147886	0.115333	0.0230667	0.637992	0.63254	0.659024	0.643185	0.013985	6.43185	0.13985	1.33859	0.299526	0.67835	0.772157	0.525847	7.72157	5.25847	2.47887
20130726121243	2013-07-26	12:00:00	2013-07-26 12:00:00	0.102	-0.051	-0.205	-0.0513333	0.1535	0.0513333	0.0102667	0.324854	0.394537	0.481424	0.400272	0.0784421	4.00272	0.784421	1.05814	1.17894	0.581259	0.939448	0.316027	9.39448	3.16027	1.48976
20130726171243	2013-07-26	17:00:00	2013-07-26 17:00:00	0	-0.051	-0.103	-0.0513333	0.0515008	0.0513333	0.0102667	0.421056	0.549964	0.517888	0.496302	0.06711	4.96302	0.6711	0.489216	1.32859	1.17372	0.997176	0.44667	9.97176	4.4667	2.10562
20130726221243	2013-07-26	22:00:00	2013-07-26 22:00:00	-0.154	0.064	0.077	-0.00433333	0.129778	0.00433333	0.000866667	0.348556	0.319426	0.3155	0.327827	0.0180586	3.27827	0.180586	0.612758	1.33356	0.555746	0.834023	0.433554	8.34023	4.33554	2.04379
20130727021243	2013-07-27	02:00:00	2013-07-27 02:00:00	0.09	0.013	-0.116	-0.00433333	0.104088	0.00433333	0.000866667	0.444656	0.378329	0.546348	0.456444	0.0846276	4.56444	0.846276	0.634023	1.29497	0.492632	0.807209	0.42829	8.07209	4.2829	2.01898
20130727071243	2013-07-27	07:00:00	2013-07-27 07:00:00	-0.102	0.039	0.077	0.00466667	0.0943098	0.00466667	0.000933333	0.536955	0.524769	0.599071	0.553599	0.0398492	5.53599	0.398492	0.366196	0.218906	1.31916	0.634754	0.597271	6.34754	5.97271	2.81556
20130727121243	2013-07-27	12:00:00	2013-07-27 12:00:00	0.128	0.23	0.282	0.213333	0.0783411	0.213333	0.0426667	0.476798	0.441347	0.382053	0.433399	0.0478696	4.33399	0.478696	1.08356	0.742461	0.284556	0.703525	0.400922	7.03525	4.00922	1.88996
20130727171243	2013-07-27	17:00:00	2013-07-27 17:00:00	0	-0.333	-0.538	-0.290333	0.271526	0.290333	0.0580667	0.530154	0.442927	0.446639	0.47324	0.0493241	4.7324	0.493241	1.17739	1.13357	1.28506	1.19867	0.0779553	11.9867	0.779553	0.367485
20130727221243	2013-07-27	22:00:00	2013-07-27 22:00:00	0.051	-0.872	-0.68	-0.500333	0.487024	0.500333	0.100067	0.399724	0.3262	0.558903	0.428276	0.11895	4.28276	1.1895	0.844858	0.330456	1.04354	0.739618	0.368007	7.39618	3.68007	1.7348
20130728021243	2013-07-28	02:00:00	2013-07-28 02:00:00	-0.026	0.679	0.488	0.380333	0.364624	0.380333	0.0760667	0.475922	0.338382	0.582241	0.465515	0.122262	4.65515	1.22262	1.31871	0.401077	1.12329	0.94769	0.483359	9.4769	4.83359	2.27858
20130728071243	2013-07-28	07:00:00	2013-07-28 07:00:00	-0.628	-0.089	-0.18	-0.299	0.288532	0.299	0.0598	0.454096	0.455725	0.460989	0.456937	0.00360277	4.56937	0.0360277	0.960867	0.391085	0.32735	0.559767	0.348821	5.59767	3.48821	1.64436
20130728121243	2013-07-28	12:00:00	2013-07-28 12:00:00	0.59	-0.013	-0.179	0.132667	0.404666	0.132667	0.0265333	0.438927	0.544073	0.46706	0.483354	0.0544336	4.83354	0.544336	1.32166	1.3024	1.22415	1.28274	0.0516452	12.8274	0.516452	0.243458
20130728171243	2013-07-28	17:00:00	2013-07-28 17:00:00	0.038	-0.615	-0.154	-0.243667	0.335607	0.243667	0.0487333	0.550776	0.465072	0.491831	0.50256	0.0438476	5.0256	0.438476	0.910619	0.644592	0.815971	0.790394	0.134845	7.90394	1.34845	0.635666
20130728221243	2013-07-28	22:00:00	2013-07-28 22:00:00	-0.077	-0.129	-0.064	-0.09	0.0343948	0.09	0.018	0.310358	0.57002	0.372087	0.417488	0.135654	4.17488	1.35654	1.38278	0.62794	0.956127	0.988947	0.378487	9.88947	3.78487	1.7842
20130729021243	2013-07-29	02:00:00	2013-07-29 02:00:00	-1.128	-0.153	-0.385	-0.555333	0.509329	0.555333	0.111067	0.439106	0.304057	0.500414	0.414526	0.10046	4.14526	1.0046	1.02143	0.600491	0.667298	0.763074	0.226226	7.63074	2.26226	1.06644
20130729071243	2013-07-29	07:00:00	2013-07-29 07:00:00	0.141	-0.116	-0.073	-0.016	0.137655	0.016	0.0032	0.445348	0.415727	0.558319	0.473131	0.0752468	4.73131	0.752468	0.505834	0.342405	1.21486	0.687699	0.463788	6.87699	4.63788	2.18632
20130729121243	2013-07-29	12:00:00	2013-07-29 12:00:00	-0.064	0.026	0.115	0.0256667	0.0895005	0.0256667	0.00513333	0.437135	0.324081	0.546161	0.435792	0.111046	4.35792	1.11046	1.37038	0.431945	0.84291	0.881745	0.470421	8.81745	4.70421	2.21759
20130729171243	2013-07-29	17:00:00	2013-07-29 17:00:00	0.026	0.013	-0.089	-0.0166667	0.0629788	0.0166667	0.00333333	0.585253	0.591903	0.555164	0.57744	0.019576	5.7744	0.19576	0.200764	0.633002	0.202066	0.345277	0.249177	3.45277	2.49177	1.17463
20130729221243	2013-07-29	22:00:00	2013-07-29 22:00:00	0.282	0	-0.231	0.017	0.256922	0.017	0.0034	0.429289	0.468213	0.337265	0.411589	0.0672442	4.11589	0.672442	0.487824	1.09307	0.533973	0.704955	0.336906	7.04955	3.36906	1.58819
20130730021243	2013-07-30	02:00:00	2013-07-30 02:00:00	-2.846	-2.859	-2.026	-2.577	0.477224	2.577	0.5154	0.397263	0.319738	0.589509	0.435503	0.138892	4.35503	1.38892	0.373493	0.348909	1.31489	0.679097	0.550749	6.79097	5.50749	2.59626
20130730071243	2013-07-30	07:00:00	2013-07-30 07:00:00	-0.103	-0.731	-1.051	-0.628333	0.482267	0.628333	0.125667	0.377163	0.559456	0.566584	0.501068	0.107364	5.01068	1.07364	0.209171	0.68994	1.00045	0.633189	0.398683	6.33189	3.98683	1.87941
20130730121243	2013-07-30	12:00:00	2013-07-30 12:00:00	-0.051	0.346	0.654	0.316333	0.353435	0.316333	0.0632667	0.317075	0.595684	0.384774	0.432511	0.145309	4.32511	1.45309	0.762249	0.432416	1.36528	0.853314	0.47305	8.53314	4.7305	2.22998
20130730171243	2013-07-30	17:00:00	2013-07-30 17:00:00	-0.346	-0.41	0.013	-0.247667	0.228001	0.247667	0.0495333	0.562692	0.598801	0.370366	0.51062	0.122798	5.1062	1.22798	0.222352	0.424541	0.8583	0.501731	0.324925	5.01731	3.24925	1.53171
20130730221243	2013-07-30	22:00:00	2013-07-30 22:00:00	0.41	0.09	-0.5	0	0.461628	0	0	0.302992	0.423701	0.326215	0.35097	0.064049	3.5097	0.64049	1.00944	0.803569	0.436577	0.749862	0.290183	7.49862	2.90183	1.36794
20130731021243	2013-07-31	02:00:00	2013-07-31 02:00:00	-0.551	-2.039	-3.359	-1.983	1.40484	1.983	0.3966	0.408301	0.380155	0.421607	0.403354	0.021164	4.03354	0.21164	1.17301	0.940511	0.273868	0.795795	0.466711	7.95795	4.66711	2.2001
20130731071243	2013-07-31	07:00:00	2013-07-31 07:00:00	-0.292	-1.705	-0.327	-0.774667	0.805882	0.774667	0.154933	0.368062	0.384796	0.522554	0.425137	0.0847789	4.25137	0.847789	0.351355	0.296233	1.04079	0.562794	0.414876	5.62794	4.14876	1.95575
20130731121243	2013-07-31	12:00:00	2013-07-31 12:00:00	2.141	2.615	1.833	2.19633	0.393926	2.19633	0.439267	0.499594	0.56752	0.485968	0.517694	0.0436854	5.17694	0.436854	0.548243	0.23048	0.723657	0.500793	0.249989	5.00793	2.49989	1.17846
20130731171243	2013-07-31	17:00:00	2013-07-31 17:00:00	2.077	2.577	1.846	2.16667	0.373658	2.16667	0.433333	0.518203	0.491205	0.481509	0.496973	0.0190148	4.96973	0.190148	1.38377	0.762772	0.890209	1.01225	0.327992	10.1225	3.27992	1.54617
20130731221243	2013-07-31	22:00:00	2013-07-31 22:00:00	1.859	2.449	1.641	1.983	0.418029	1.983	0.3966	0.581846	0.496158	0.379916	0.485973	0.10135	4.85973	1.0135	1.29704	0.345426	1.10066	0.914375	0.502411	9.14375	5.02411	2.36839
20130801021243	2013-08-01	02:00:00	2013-08-01 02:00:00	-0.013	0.026	0.051	0.0213333	0.0322542	0.0213333	0.00426667	0.355863	0.302015	0.324854	0.327577	0.0270267	3.27577	0.270267	0.636342	0.270954	0.912469	0.606588	0.321791	6.06588	3.21791	1.51694
20130801071243	2013-08-01	07:00:00	2013-08-01 07:00:00	-0.051	-0.052	-0.051	-0.0513333	0.00057735	0.0513333	0.0102667	0.343842	0.347867	0.421056	0.370922	0.043464	3.70922	0.43464	1.36209	0.841956	0.48055	0.894864	0.443144	8.94864	4.43144	2.089
20130801121243	2013-08-01	12:00:00	2013-08-01 12:00:00	-0.026	-0.012	0.025	-0.00433333	0.0263502	0.00433333	0.000866667	0.554968	0.309758	0.496922	0.453883	0.128146	4.53883	1.28146	1.35371	0.916912	1.04007	1.10356	0.225213	11.0356	2.25213	1.06166
20130801171243	2013-08-01	17:00:00	2013-08-01 17:00:00	0.013	0.051	0.052	0.0386667	0.0222336	0.0386667	0.00773333	0.474326	0.31485	0.522157	0.437111	0.108548	4.37111	1.08548	0.240925	1.12582	1.14764	0.838128	0.517307	8.38128	5.17307	2.43861
20130801221243	2013-08-01	22:00:00	2013-08-01 22:00:00	0.013	-0.09	0.025	-0.0173333	0.0632166	0.0173333	0.00346667	0.502238	0.472414	0.575055	0.516569	0.0528	5.16569	0.528	1.13977	0.752005	0.79433	0.895367	0.212712	8.95368	2.12712	1.00273
20130802021243	2013-08-02	02:00:00	2013-08-02 02:00:00	0.013	-0.026	-0.064	-0.0256667	0.0385011	0.0256667	0.00513333	0.438088	0.443505	0.515596	0.46573	0.0432701	4.6573	0.432701	0.358744	0.717758	1.13694	0.737813	0.389483	7.37813	3.89483	1.83604
20130802071243	2013-08-02	07:00:00	2013-08-02 07:00:00	-0.115	0.039	0	-0.0253333	0.0800646	0.0253333	0.00506667	0.36015	0.322666	0.448023	0.376946	0.0643443	3.76946	0.643443	0.998189	0.668085	1.33351	0.999928	0.332716	9.99928	3.32716	1.56844
20130802121243	2013-08-02	12:00:00	2013-08-02 12:00:00	-0.013	-0.013	-0.102	-0.0426667	0.0513842	0.0426667	0.00853333	0.42629	0.31079	0.305066	0.347382	0.0683963	3.47382	0.683963	0.420943	1.38177	1.24935	1.01736	0.520736	10.1736	5.20736	2.45478
20130802171243	2013-08-02	17:00:00	2013-08-02 17:00:00	0.025	0.026	0.064	0.0383333	0.0222336	0.0383333	0.00766667	0.35165	0.386274	0.354444	0.364123	0.0192344	3.64123	0.192344	0.38588	0.289292	0.423108	0.366093	0.0690673	3.66093	0.690673	0.325586
20130802221243	2013-08-02	22:00:00	2013-08-02 22:00:00	0.026	0.038	0.038	0.034	0.0069282	0.034	0.0068	0.562988	0.318761	0.379825	0.420525	0.127098	4.20525	1.27098	1.28563	0.404399	0.763089	0.817706	0.443148	8.17706	4.43148	2.08902
20130803021243	2013-08-03	02:00:00	2013-08-03 02:00:00	0.038	-0.09	0	-0.0173333	0.0657368	0.0173333	0.00346667	0.367097	0.322607	0.535395	0.408367	0.112236	4.08367	1.12236	1.00611	0.516079	0.943203	0.821796	0.26662	8.21796	2.6662	1.25686
20130803071243	2013-08-03	07:00:00	2013-08-03 07:00:00	-0.243	-0.076	-0.231	-0.183333	0.0931468	0.183333	0.0366667	0.35807	0.567849	0.481229	0.469049	0.105419	4.69049	1.05419	1.3738	0.839536	0.866086	1.02647	0.301087	10.2647	3.01087	1.41934
20130803121243	2013-08-03	12:00:00	2013-08-03 12:00:00	0.09	-0.308	-0.333	-0.183667	0.237332	0.183667	0.0367333	0.538096	0.326521	0.484837	0.449818	0.110049	4.49818	1.10049	0.377759	1.29222	0.536822	0.735601	0.488565	7.35601	4.88565	2.30312
20130803171243	2013-08-03	17:00:00	2013-08-03 17:00:00	0.012	0.154	-0.077	0.0296667	0.116509	0.0296667	0.00593333	0.342349	0.592007	0.479943	0.471433	0.125046	4.71433	1.25046	0.707607	0.208304	1.02484	0.646916	0.411636	6.46916	4.11636	1.94047
20130803221243	2013-08-03	22:00:00	2013-08-03 22:00:00	0.039	-0.129	0.141	0.017	0.136338	0.017	0.0034	0.377109	0.340496	0.387398	0.368335	0.0246517	3.68335	0.246517	0.919956	1.275	1.28296	1.1593	0.207319	11.593	2.07319	0.97731
20130804021243	2013-08-04	02:00:00	2013-08-04 02:00:00	-0.154	-0.128	-0.102	-0.128	0.026	0.128	0.0256	0.394146	0.324236	0.575346	0.431243	0.1296	4.31243	1.296	0.572825	0.627159	1.0854	0.761796	0.281566	7.61796	2.81566	1.32732
20130804071243	2013-08-04	07:00:00	2013-08-04 07:00:00	-1.269	-0.089	-0.052	-0.47	0.692202	0.47	0.094	0.442637	0.511139	0.374288	0.442688	0.0684258	4.42688	0.684258	0.226151	0.574048	0.999323	0.599841	0.387231	5.99841	3.87231	1.82542
20130804121243	2013-08-04	12:00:00	2013-08-04 12:00:00	-0.013	0.089	0.065	0.047	0.0533292	0.047	0.0094	0.482848	0.47682	0.331714	0.430461	0.0855701	4.30461	0.855701	0.799751	0.657417	1.23702	0.898063	0.302049	8.98063	3.02049	1.42387
20130804171243	2013-08-04	17:00:00	2013-08-04 17:00:00	0.218	0.167	-0.116	0.0896667	0.179929	0.0896667	0.0179333	0.347311	0.555864	0.458496	0.45389	0.104352	4.5389	1.04352	0.85391	0.843294	1.10605	0.934418	0.148732	9.34418	1.48732	0.701131
20130804221243	2013-08-04	22:00:00	2013-08-04 22:00:00	-0.551	-1.308	-0.384	-0.747667	0.492394	0.747667	0.149533	0.359187	0.536906	0.413264	0.436452	0.0911004	4.36452	0.911004	0.855806	0.286315	0.885096	0.675739	0.337569	6.75739	3.37569	1.59132
20130805021243	2013-08-05	02:00:00	2013-08-05 02:00:00	-0.244	0.218	-0.052	-0.026	0.232095	0.026	0.0052	0.536712	0.359668	0.554968	0.483783	0.107873	4.83783	1.07873	0.713762	1.04351	0.593701	0.783657	0.232908	7.83657	2.32908	1.09794
20130805071243	2013-08-05	07:00:00	2013-08-05 07:00:00	-0.192	-0.205	-0.128	-0.175	0.0412189	0.175	0.035	0.359153	0.319063	0.353649	0.343955	0.0217321	3.43955	0.217321	0.746902	0.802305	1.2484	0.932535	0.274945	9.32535	2.74945	1.2961
20130805121243	2013-08-05	12:00:00	2013-08-05 12:00:00	-0.141	0.141	0.154	0.0513333	0.166692	0.0513333	0.0102667	0.572828	0.462451	0.392179	0.475819	0.0910637	4.75819	0.910637	1.01477	0.927614	0.585091	0.842492	0.227135	8.42492	2.27135	1.07072
20130805171243	2013-08-05	17:00:00	2013-08-05 17:00:00	-0.052	-0.128	-0.141	-0.107	0.0480729	0.107	0.0214	0.535074	0.463649	0.44221	0.480311	0.0486221	4.80311	0.486221	0.343229	0.788094	0.376407	0.502576	0.247821	5.02576	2.47821	1.16824
20130805221243	2013-08-05	22:00:00	2013-08-05 22:00:00	-0.935	-0.385	-0.385	-0.568333	0.317543	0.568333	0.113667	0.431511	0.513504	0.543592	0.496203	0.0580094	4.96203	0.580094	0.524124	0.626976	0.894266	0.681789	0.191062	6.81789	1.91062	0.900673
20130806021243	2013-08-06	02:00:00	2013-08-06 02:00:00	0.025	-0.192	0.193	0.00866667	0.193019	0.00866667	0.00173333	0.411934	0.469819	0.59947	0.493741	0.0960293	4.93741	0.960293	0.458182	0.430307	0.445935	0.444808	0.0139716	4.44808	0.139716	0.0658626
20130806071243	2013-08-06	07:00:00	2013-08-06 07:00:00	-0.077	-0.718	-0.206	-0.333667	0.339034	0.333667	0.0667333	0.427974	0.320904	0.493409	0.414096	0.0870859	4.14096	0.870859	1.25254	0.835391	0.655988	0.914639	0.306069	9.14639	3.06069	1.44282
20130806121243	2013-08-06	12:00:00	2013-08-06 12:00:00	-0.141	0.039	-0.102	-0.068	0.0946942	0.068	0.0136	0.374349	0.452634	0.353502	0.393495	0.052266	3.93495	0.52266	0.626646	0.276826	1.32571	0.743059	0.534042	7.43059	5.34042	2.5175
20130806171243	2013-08-06	17:00:00	2013-08-06 17:00:00	-0.038	0	-0.013	-0.017	0.0193132	0.017	0.0034	0.564566	0.325399	0.590239	0.493401	0.146059	4.93401	1.46059	1.15857	0.634723	1.18051	0.991269	0.308973	9.91269	3.08973	1.45651
20130806221243	2013-08-06	22:00:00	2013-08-06 22:00:00	-1.141	-0.116	-0.064	-0.440333	0.607352	0.440333	0.0880667	0.3507	0.394537	0.481424	0.408887	0.0665325	4.08887	0.665325	0.367711	1.11028	0.777269	0.751752	0.371939	7.51752	3.71939	1.75334
20130807021243	2013-08-07	02:00:00	2013-08-07 02:00:00	-1.705	0	-0.026	-0.577	0.976963	0.577	0.1154	0.371865	0.549964	0.517888	0.479906	0.0949301	4.79906	0.949301	0.864885	0.708848	0.933367	0.8357	0.115069	8.357	1.15069	0.542442
20130807071243	2013-08-07	07:00:00	2013-08-07 07:00:00	-0.193	0.026	-0.307	-0.158	0.169237	0.158	0.0316	0.353832	0.566584	0.359668	0.426695	0.121183	4.26695	1.21183	0.521212	0.755875	0.908885	0.728657	0.195264	7.28657	1.95264	0.920484
20130807121243	2013-08-07	12:00:00	2013-08-07 12:00:00	-0.038	-0.064	-0.193	-0.0983333	0.083008	0.0983333	0.0196667	0.522157	0.485214	0.3155	0.440957	0.110208	4.40957	1.10208	1.29464	0.605451	0.547079	0.815722	0.415777	8.15722	4.15777	1.95999
20130807171243	2013-08-07	17:00:00	2013-08-07 17:00:00	-0.218	-0.77	-0.436	-0.474667	0.278024	0.474667	0.0949333	0.575055	0.316999	0.546348	0.479467	0.141432	4.79467	1.41432	1.35988	0.776554	0.635497	0.923978	0.384036	9.23978	3.84036	1.81037
20130807221243	2013-08-07	22:00:00	2013-08-07 22:00:00	-0.064	-0.076	-0.833	-0.324333	0.440559	0.324333	0.0648667	0.515596	0.572126	0.599071	0.562264	0.0426026	5.62264	0.426026	1.05791	1.06403	1.14225	1.08806	0.0470256	10.8806	0.470256	0.221681
20130808021243	2013-08-08	02:00:00	2013-08-08 02:00:00	-0.09	-0.372	0.167	-0.0983333	0.269597	0.0983333	0.0196667	0.448023	0.592792	0.382053	0.47429	0.107797	4.7429	1.07797	1.3304	0.365067	1.36608	1.02052	0.567916	10.2052	5.67916	2.67718
20130808071243	2013-08-08	07:00:00	2013-08-08 07:00:00	-0.09	-1.141	-0.436	-0.555667	0.535621	0.555667	0.111133	0.305066	0.360333	0.446639	0.370679	0.0713512	3.70679	0.713512	0.24841	0.473963	0.452293	0.391555	0.12444	3.91555	1.2444	0.586617
20130808121243	2013-08-08	12:00:00	2013-08-08 12:00:00	0.116	-0.321	-0.975	-0.393333	0.549085	0.393333	0.0786667	0.354444	0.56903	0.558903	0.494126	0.121074	4.94126	1.21074	0.614518	0.709411	0.860522	0.72815	0.124068	7.2815	1.24068	0.584861
20130808171243	2013-08-08	17:00:00	2013-08-08 17:00:00	-0.552	-1.282	-1.564	-1.13267	0.522266	1.13267	0.226533	0.379825	0.512559	0.582241	0.491542	0.102832	4.91542	1.02832	0.274885	1.21726	0.729582	0.740576	0.471284	7.40576	4.71284	2.22165
20130808221243	2013-08-08	22:00:00	2013-08-08 22:00:00	-0.192	-0.603	-0.525	-0.44	0.218287	0.44	0.088	0.535395	0.360428	0.460989	0.452271	0.0878089	4.52271	0.878089	0.594373	0.40963	0.987896	0.663966	0.295348	6.63966	2.95348	1.39228
20130809021243	2013-08-09	02:00:00	2013-08-09 02:00:00	-1.527	-1.103	-2.179	-1.603	0.542011	1.603	0.3206	0.481229	0.471439	0.46706	0.473243	0.00725473	4.73243	0.0725473	0.529452	0.86489	0.513591	0.635978	0.198403	6.35978	1.98403	0.935278
20130809071243	2013-08-09	07:00:00	2013-08-09 07:00:00	-1.904	-1.587	-2.072	-1.85433	0.246285	1.85433	0.370867	0.484837	0.54495	0.491831	0.507206	0.0328739	5.07206	0.328739	0.255483	1.02669	0.231641	0.504606	0.452298	5.04606	4.52298	2.13215
20130809121243	2013-08-09	12:00:00	2013-08-09 12:00:00	0.18	-0.435	-1.673	-0.642667	0.943794	0.642667	0.128533	0.547994	0.535491	0.537209	0.540231	0.00677761	5.40231	0.0677761	0.754629	0.892894	0.751133	0.799552	0.080855	7.99552	0.80855	0.381154
20130809171243	2013-08-09	17:00:00	2013-08-09 17:00:00	.	.	.	.	.	0	0	0.53874	0.547682	0.550041	0.545488	0.00596169	5.45488	0.0596169	1.29445	1.12428	0.819099	1.07928	0.24085	10.7928	2.4085	1.13538
20130809221243	2013-08-09	22:00:00	2013-08-09 22:00:00	0.167	0.167	0.192	0.175333	0.0144338	0.175333	0.0350667	0.557535	0.557566	0.555832	0.556978	0.000992362	5.56978	0.00992362	0.458766	0.899812	0.496069	0.618215	0.244582	6.18215	2.44582	1.15297
20130810021243	2013-08-10	02:00:00	2013-08-10 02:00:00	0.192	-0.077	-0.243	-0.0426667	0.219523	0.0426667	0.00853333	0.537429	0.543459	0.554616	0.545168	0.00872014	5.45168	0.0872014	0.85347	0.982855	0.700015	0.845447	0.141591	8.45447	1.41591	0.667465
20130810071243	2013-08-10	07:00:00	2013-08-10 07:00:00	-0.09	0.602	1.404	0.638667	0.747675	0.638667	0.127733	0.533171	0.550658	0.555516	0.546449	0.0117522	5.46449	0.117522	0.372161	0.229647	0.361941	0.32125	0.0794947	3.2125	0.794947	0.374742
20130810121243	2013-08-10	12:00:00	2013-08-10 12:00:00	0.039	0.782	0.128	0.316333	0.405727	0.316333	0.0632667	0.54585	0.533386	0.533727	0.537654	0.00709959	5.37654	0.0709959	0.722982	1.22588	1.35188	1.10025	0.33274	11.0025	3.3274	1.56855
20130810171243	2013-08-10	17:00:00	2013-08-10 17:00:00	0.525	0.372	0.602	0.499667	0.117074	0.499667	0.0999333	0.541326	0.545918	0.558951	0.548732	0.00914293	5.48732	0.0914293	1.09465	0.897968	0.781652	0.924756	0.158209	9.24756	1.58209	0.745803
20130810221243	2013-08-10	22:00:00	2013-08-10 22:00:00	-0.487	-0.179	-0.102	-0.256	0.203723	0.256	0.0512	0.554968	0.547862	0.566584	0.556472	0.00945107	5.56472	0.0945107	0.447591	0.399631	1.14274	0.66332	0.415879	6.6332	4.15879	1.96047
20130811021243	2013-08-11	02:00:00	2013-08-11 02:00:00	0.333	-0.295	-0.103	-0.0216667	0.321803	0.0216667	0.00433333	0.535365	0.533057	0.538477	0.535633	0.00272033	5.35633	0.0272033	1.10857	0.992679	0.211887	0.771046	0.487701	7.71046	4.87701	2.29905
20130811071243	2013-08-11	07:00:00	2013-08-11 07:00:00	-0.371	0.667	1.077	0.457667	0.746352	0.457667	0.0915333	0.539218	0.549363	0.537037	0.541872	0.00657779	5.41872	0.0657779	0.670295	1.37018	0.856295	0.965589	0.362515	9.65589	3.62515	1.70891
20130811121243	2013-08-11	12:00:00	2013-08-11 12:00:00	0.141	-0.334	0.071	-0.0406667	0.256434	0.0406667	0.00813333	0.544221	0.549048	0.532622	0.541964	0.00844277	5.41964	0.0844277	0.575863	0.95609	1.33087	0.954274	0.377507	9.54274	3.77507	1.77958
20130811171243	2013-08-11	17:00:00	2013-08-11 17:00:00	0.115	-0.051	-0.321	-0.0856667	0.220058	0.0856667	0.0171333	0.543592	0.593626	0.542161	0.559793	0.0293088	5.59793	0.293088	1.04307	1.31495	1.10843	1.15548	0.141918	11.5548	1.41918	0.669008
20130811221243	2013-08-11	22:00:00	2013-08-11 22:00:00	-0.012	-0.282	-1.282	-0.525333	0.669054	0.525333	0.105067	0.59947	0.545709	0.522554	0.555911	0.0394599	5.55911	0.394599	0.892423	0.995978	1.10189	0.996763	0.104734	9.96763	1.04734	0.493722
20130812021243	2013-08-12	02:00:00	2013-08-12 02:00:00	0	0.039	-0.141	-0.034	0.0946942	0.034	0.0068	0.549341	0.572274	0.548597	0.556737	0.0134605	5.56737	0.134605	0.722548	1.2661	0.277528	0.755392	0.495104	7.55392	4.95104	2.33394
20130812071243	2013-08-12	07:00:00	2013-08-12 07:00:00	0.974	0.41	1.026	0.803333	0.341627	0.803333	0.160667	0.53535	0.544321	0.548151	0.542607	0.00657023	5.42607	0.0657023	0.51802	0.806016	0.925103	0.749713	0.2093	7.49713	2.093	0.986652
20130812121243	2013-08-12	12:00:00	2013-08-12 12:00:00	-0.885	-0.333	-1.129	-0.782333	0.40781	0.782333	0.156467	0.590239	0.532085	0.537992	0.553438	0.0320068	5.53438	0.320068	0.713053	0.460362	0.585573	0.586329	0.126347	5.86329	1.26347	0.595605
20130812171243	2013-08-12	17:00:00	2013-08-12 17:00:00	-0.73	-0.627	0.244	-0.371	0.53509	0.371	0.0742	0.548142	0.54757	0.532485	0.542733	0.0088789	5.42733	0.088789	0.99181	1.33012	0.515787	0.945905	0.409102	9.45905	4.09102	1.92852
20130812221243	2013-08-12	22:00:00	2013-08-12 22:00:00	-0.039	0.384	0.449	0.264667	0.264984	0.264667	0.0529333	0.517888	0.536926	0.542106	0.532306	0.0127525	5.32306	0.127525	1.15804	0.926775	1.28355	1.12279	0.180983	11.2279	1.80983	0.853162
20130813021243	2013-08-13	02:00:00	2013-08-13 02:00:00	0.051	-0.154	0.128	0.00833333	0.145761	0.00833333	0.00166667	0.535967	0.545397	0.549692	0.543685	0.00702102	5.43685	0.0702102	1.37948	0.466765	1.07831	0.974851	0.46507	9.74851	4.6507	2.19236
20130813071243	2013-08-13	07:00:00	2013-08-13 07:00:00	-0.012	-0.448	-1.481	-0.647	0.754447	0.647	0.1294	0.53155	0.531943	0.522157	0.52855	0.00553993	5.2855	0.0553993	0.348909	1.31489	0.670194	0.777997	0.49193	7.77997	4.9193	2.31898
20130813121243	2013-08-13	12:00:00	2013-08-13 12:00:00	-0.052	-0.308	0.122	-0.0793333	0.216299	0.0793333	0.0158667	0.546348	0.537833	0.575055	0.553079	0.0195026	5.53079	0.195026	0.68994	1.00045	1.03784	0.90941	0.190983	9.0941	1.90983	0.900305
20130813171243	2013-08-13	17:00:00	2013-08-13 17:00:00	-0.859	-1.263	-1.878	-1.33333	0.513128	1.33333	0.266667	0.599071	0.524769	0.515596	0.546479	0.0457768	5.46479	0.457768	0.432416	1.36528	0.963062	0.920251	0.467901	9.20251	4.67901	2.20571
20130813221243	2013-08-13	22:00:00	2013-08-13 22:00:00	-0.025	0.276	0.705	0.318667	0.366866	0.318667	0.0637333	0.538205	0.544135	0.544802	0.542381	0.00363142	5.42381	0.0363142	0.424541	0.8583	0.347415	0.543419	0.275408	5.43419	2.75408	1.29829
20130814021243	2013-08-14	02:00:00	2013-08-14 02:00:00	0.051	-0.167	-0.462	-0.192667	0.257461	0.192667	0.0385333	0.544664	0.544293	0.530507	0.539821	0.0080687	5.39821	0.080687	0.803569	0.436577	0.391865	0.544004	0.225899	5.44004	2.25899	1.0649
20130814071243	2013-08-14	07:00:00	2013-08-14 07:00:00	-0.038	-0.122	-0.256	-0.138667	0.109952	0.138667	0.0277333	0.558903	0.53262	0.535444	0.542322	0.0144284	5.42322	0.144284	0.940511	0.273868	1.16696	0.793781	0.464276	7.93781	4.64276	2.18862
20130814121243	2013-08-14	12:00:00	2013-08-14 12:00:00	-0.744	-0.038	0	-0.260667	0.41901	0.260667	0.0521333	0.582241	0.533838	0.537982	0.551354	0.0268292	5.51354	0.268292	0.296233	1.04079	0.358231	0.565086	0.41314	5.65086	4.1314	1.94756
20130814171243	2013-08-14	17:00:00	2013-08-14 17:00:00	0.013	-0.212	0	-0.0663333	0.126318	0.0663333	0.0132667	0.546099	0.545573	0.535395	0.542356	0.00603363	5.42356	0.0603363	0.23048	0.723657	0.582993	0.512377	0.254059	5.12377	2.54059	1.19765
20130814221243	2013-08-14	22:00:00	2013-08-14 22:00:00	-0.013	0.276	0.243	0.168667	0.158191	0.168667	0.0337333	0.546706	0.554407	0.548123	0.549745	0.004099	5.49745	0.04099	0.762772	0.890209	1.20248	0.951821	0.226238	9.51821	2.26238	1.0665
20130815021243	2013-08-15	02:00:00	2013-08-15 02:00:00	0.006	-0.064	-0.157	-0.0716667	0.08177	0.0716667	0.0143333	0.549183	0.546507	0.548484	0.548058	0.00138783	5.48058	0.0138783	0.345426	1.10066	1.11223	0.852771	0.439412	8.52771	4.39412	2.07141
20130815071243	2013-08-15	07:00:00	2013-08-15 07:00:00	-0.038	0.038	-0.086	-0.0286667	0.0625247	0.0286667	0.00573333	0.537209	0.57002	0.547994	0.551741	0.0167234	5.51741	0.167234	0.270954	0.912469	1.15539	0.779606	0.456944	7.79606	4.56944	2.15406
20130815121243	2013-08-15	12:00:00	2013-08-15 12:00:00	-0.289	0.122	0	-0.0556667	0.211079	0.0556667	0.0111333	0.550041	0.530406	0.53874	0.539729	0.00985517	5.39729	0.0985517	0.841956	0.48055	0.96788	0.763462	0.25297	7.63462	2.5297	1.19251
20130815171243	2013-08-15	17:00:00	2013-08-15 17:00:00	0.359	0.103	0.205	0.222333	0.128877	0.222333	0.0444667	0.655832	0.641573	0.657535	0.651646	0.00876553	6.51646	0.0876553	0.916912	1.04007	0.963488	0.973489	0.062183	9.73489	0.62183	0.293133
20130815221243	2013-08-15	22:00:00	2013-08-15 22:00:00	-0.807	-0.013	0.051	-0.256333	0.477964	0.256333	0.0512667	0.654616	0.632408	0.637429	0.641484	0.0116462	6.41484	0.116462	1.12582	1.14764	0.496296	0.923251	0.369915	9.23251	3.69915	1.74379
20130816021243	2013-08-16	02:00:00	2013-08-16 02:00:00	0.032	-0.116	0.09	0.002	0.106226	0.002	0.0004	0.655516	0.65919	0.633171	0.649293	0.0140818	6.49293	0.140818	0.752005	0.79433	1.04604	0.864126	0.15896	8.64126	1.5896	0.749344
20130816071243	2013-08-16	07:00:00	2013-08-16 07:00:00	0.173	0.18	-0.103	0.0833333	0.161407	0.0833333	0.0166667	0.633727	0.646821	0.64585	0.642132	0.00729595	6.42132	0.0729595	0.717758	1.13694	0.922135	0.92561	0.209611	9.2561	2.09611	0.988114
20130816121243	2013-08-16	12:00:00	2013-08-16 12:00:00	0.417	-0.096	0.026	0.115667	0.267997	0.115667	0.0231333	0.658951	0.631974	0.641326	0.644084	0.0136983	6.44084	0.136983	0.668085	1.33351	1.37907	1.12689	0.397987	11.2689	3.97987	1.87613
20130816171243	2013-08-16	17:00:00	2013-08-16 17:00:00	0.506	0.442	0.872	0.606667	0.232003	0.606667	0.121333	0.656658	0.655946	0.655497	0.656034	0.000585782	6.56034	0.00585782	1.38177	1.24935	1.11281	1.24798	0.134489	12.4798	1.34489	0.633987
20130816221243	2013-08-16	22:00:00	2013-08-16 22:00:00	-0.628	-0.141	0.102	-0.222333	0.371734	0.222333	0.0444667	0.638477	0.659568	0.635365	0.64447	0.0131677	6.4447	0.131677	0.289292	0.423108	0.289234	0.333878	0.0772751	3.33878	0.772751	0.364278
20130817021243	2013-08-17	02:00:00	2013-08-17 02:00:00	-0.244	-0.237	0.065	-0.138667	0.176415	0.138667	0.0277333	0.637037	0.65988	0.639218	0.645378	0.0126063	6.45378	0.126063	0.404399	0.763089	0.876957	0.681481	0.246623	6.81481	2.46623	1.16259
20130817071243	2013-08-17	07:00:00	2013-08-17 07:00:00	0.122	0.179	0.012	0.104333	0.0848901	0.104333	0.0208667	0.632622	0.64237	0.644221	0.639738	0.00623177	6.39738	0.0623177	0.516079	0.943203	0.991369	0.816884	0.261615	8.16884	2.61615	1.23327
20130817121243	2013-08-17	12:00:00	2013-08-17 12:00:00	-0.256	0.071	0.026	-0.053	0.177237	0.053	0.0106	0.642161	0.638016	0.654359	0.644845	0.00849612	6.44845	0.0849612	0.839536	0.866086	0.367078	0.6909	0.280752	6.909	2.80752	1.32348
20130817171243	2013-08-17	17:00:00	2013-08-17 17:00:00	0.391	-0.032	-0.103	0.0853333	0.267085	0.0853333	0.0170667	0.652255	0.63848	0.659947	0.650227	0.0108764	6.50227	0.108764	1.29222	0.536822	0.469078	0.766041	0.456944	7.66041	4.56944	2.15405
20130817221243	2013-08-17	22:00:00	2013-08-17 22:00:00	-0.09	0.032	-0.032	-0.03	0.0610246	0.03	0.006	0.648597	0.656752	0.649341	0.651563	0.00450901	6.51563	0.0450901	0.208304	1.02484	0.533023	0.588722	0.411107	5.88722	4.11107	1.93798
20130818021243	2013-08-18	02:00:00	2013-08-18 02:00:00	-0.571	-0.154	-1.211	-0.645333	0.532406	0.645333	0.129067	0.648151	0.64912	0.63535	0.644207	0.00768571	6.44207	0.0768571	1.275	1.28296	1.35514	1.30437	0.0441553	13.0437	0.441553	0.20815
20130818071243	2013-08-18	07:00:00	2013-08-18 07:00:00	0.096	0.026	0	0.0406667	0.0496521	0.0406667	0.00813333	0.637992	0.649616	0.659024	0.648877	0.0105356	6.48877	0.105356	0.627159	1.0854	1.1655	0.959356	0.290465	9.59356	2.90465	1.36927
20130818121243	2013-08-18	12:00:00	2013-08-18 12:00:00	-0.012	0.025	0	0.00433333	0.0188768	0.00433333	0.000866667	0.632485	0.630202	0.648142	0.636943	0.00976583	6.36943	0.0976583	0.574048	0.999323	0.289566	0.620979	0.357198	6.20979	3.57198	1.68385
20130818171243	2013-08-18	17:00:00	2013-08-18 17:00:00	-0.276	-0.141	1.705	0.429333	1.10682	0.429333	0.0858667	0.642106	0.634787	0.651789	0.642894	0.00852839	6.42894	0.0852839	0.657417	1.23702	0.436497	0.776978	0.413437	7.76978	4.13437	1.94896
20130818221243	2013-08-18	22:00:00	2013-08-18 22:00:00	1.994	0.449	-1.128	0.438333	1.56103	0.438333	0.0876667	0.649692	0.630976	0.635967	0.638878	0.00969194	6.38878	0.0969194	0.843294	1.10605	0.28448	0.744608	0.419581	7.44608	4.19581	1.97792
20130819021243	2013-08-19	02:00:00	2013-08-19 02:00:00	-2.379	-1.878	-0.526	-1.59433	0.958516	1.59433	0.318867	0.634856	0.631485	0.647433	0.637924	0.00840504	6.37924	0.0840504	0.286315	0.885096	1.38307	0.851493	0.549148	8.51493	5.49148	2.58871
20130819071243	2013-08-19	07:00:00	2013-08-19 07:00:00	2.308	2.737	1.333	2.126	0.719477	2.126	0.4252	0.644466	0.647241	0.650224	0.64731	0.0028797	6.4731	0.028797	1.04351	0.593701	1.29053	0.975914	0.3533	9.75914	3.533	1.66547
20130819121243	2013-08-19	12:00:00	2013-08-19 12:00:00	-0.378	-0.705	-0.589	-0.557333	0.165784	0.557333	0.111467	0.653695	0.644351	0.643809	0.647285	0.00555828	6.47285	0.0555828	0.802305	1.2484	1.09676	1.04916	0.226825	10.4916	2.26825	1.06926
20130819171243	2013-08-19	17:00:00	2013-08-19 17:00:00	-0.167	-0.5	0.269	-0.132667	0.385648	0.132667	0.0265333	0.64768	0.632267	0.636015	0.638654	0.00803827	6.38654	0.0803827	0.927614	0.585091	0.819293	0.777333	0.175074	7.77333	1.75074	0.825307
20130819221243	2013-08-19	22:00:00	2013-08-19 22:00:00	0.231	-0.039	0.09	0.094	0.135044	0.094	0.0188	0.653015	0.631079	0.642629	0.642241	0.0109734	6.42241	0.109734	0.788094	0.376407	0.283786	0.482762	0.268449	4.82762	2.68449	1.26548
20130820021243	2013-08-20	02:00:00	2013-08-20 02:00:00	-0.122	-0.013	-0.295	-0.143333	0.142205	0.143333	0.0286667	0.639972	0.638627	0.635165	0.637922	0.00248017	6.37922	0.0248017	0.626976	0.894266	1.04485	0.855365	0.211637	8.55365	2.11637	0.997667
20130820071243	2013-08-20	07:00:00	2013-08-20 07:00:00	0.372	0.525	1.012	0.636333	0.33421	0.636333	0.127267	0.747592	0.731876	0.756299	0.745256	0.0123778	7.45256	0.123778	0.430307	0.445935	0.248561	0.374934	0.109721	3.74934	1.09721	0.517231
20130820121243	2013-08-20	12:00:00	2013-08-20 12:00:00	-0.122	-0.134	0.02	-0.0786667	0.0856582	0.0786667	0.0157333	0.74541	0.732261	0.73671	0.738127	0.00668795	7.38127	0.0668795	0.835391	0.655988	1.1725	0.887958	0.262235	8.87958	2.62235	1.23619
20130820171243	2013-08-20	17:00:00	2013-08-20 17:00:00	0.372	0.525	1.012	0.636333	0.33421	0.636333	0.127267	0.743893	0.756785	0.735807	0.745495	0.0105803	7.45495	0.105803	0.276826	1.32571	0.883522	0.828684	0.526586	8.28684	5.26586	2.48235
20130820221243	2013-08-20	22:00:00	2013-08-20 22:00:00	0.166	0.59	0.975	0.577	0.404657	0.577	0.1154	0.755078	0.732652	0.75381	0.74718	0.0125973	7.4718	0.125973	0.634723	1.18051	0.810504	0.875247	0.278596	8.75247	2.78596	1.31332
20130821021243	2013-08-21	02:00:00	2013-08-21 02:00:00	-1.012	-1.756	-2.064	-1.61067	0.540849	1.61067	0.322133	0.731036	0.759201	0.734235	0.74149	0.0154207	7.4149	0.154207	1.11028	0.777269	0.688303	0.858616	0.222437	8.58616	2.22437	1.04858
20130821071243	2013-08-21	07:00:00	2013-08-21 07:00:00	0.031	-0.065	0.09	0.0186667	0.0782326	0.0186667	0.00373333	0.743911	0.73405	0.737711	0.738557	0.00498465	7.38557	0.0498465	0.708848	0.933367	1.14228	0.928166	0.216764	9.28166	2.16764	1.02184
20130821121243	2013-08-21	12:00:00	2013-08-21 12:00:00	0.514	1.282	0.833	0.876333	0.385829	0.876333	0.175267	0.744535	0.732424	0.739415	0.738791	0.0060796	7.38791	0.060796	0.755875	0.908885	0.737967	0.800909	0.0939374	8.00909	0.939374	0.442825
20130821171243	2013-08-21	17:00:00	2013-08-21 17:00:00	-0.225	-0.82	-0.782	-0.609	0.333096	0.609	0.1218	0.743714	0.751114	0.744264	0.746364	0.00412301	7.46364	0.0412301	0.605451	0.547079	0.248007	0.466846	0.191754	4.66846	1.91754	0.903936
20130821221243	2013-08-21	22:00:00	2013-08-21 22:00:00	-0.679	-0.205	0.59	-0.098	0.641231	0.098	0.0196	0.758525	0.747682	0.748285	0.751497	0.00609381	7.51497	0.0609381	0.776554	0.635497	0.718279	0.71011	0.0708825	7.1011	0.708825	0.334144
20130822021243	2013-08-22	02:00:00	2013-08-22 02:00:00	0.102	0.013	-0.321	-0.0686667	0.223012	0.0686667	0.0137333	0.742929	0.755586	0.734731	0.744415	0.0105068	7.44415	0.105068	1.06403	1.14225	0.572596	0.926291	0.308795	9.26291	3.08795	1.45567
20130822071243	2013-08-22	07:00:00	2013-08-22 07:00:00	-0.718	-0.475	-0.372	-0.521667	0.177658	0.521667	0.104333	0.739726	0.753691	0.735919	0.743112	0.00935716	7.43112	0.0935716	0.365067	1.36608	1.11007	0.947073	0.520032	9.47073	5.20032	2.45146
20130822121243	2013-08-22	12:00:00	2013-08-22 12:00:00	-0.179	-0.038	-0.166	-0.127667	0.0779252	0.127667	0.0255333	0.737716	0.735967	0.753671	0.742451	0.0097559	7.42451	0.097559	0.473963	0.452293	1.06999	0.665416	0.350541	6.65416	3.50541	1.65247
20130822171243	2013-08-22	17:00:00	2013-08-22 17:00:00	0.231	0.077	0.074	0.127333	0.0897905	0.127333	0.0254667	0.731707	0.731906	0.735915	0.733176	0.00237408	7.33176	0.0237408	0.709411	0.860522	0.480819	0.683584	0.191164	6.83584	1.91164	0.901158
20130822221243	2013-08-22	22:00:00	2013-08-22 22:00:00	-1.179	-1.448	-1.731	-1.45267	0.27603	1.45267	0.290533	0.756269	0.746245	0.757283	0.753266	0.0061011	7.53266	0.061011	1.21726	0.729582	1.36262	1.10316	0.331588	11.0316	3.31588	1.56312
20130823021243	2013-08-23	02:00:00	2013-08-23 02:00:00	0.102	0.166	0.384	0.217333	0.147842	0.217333	0.0434667	0.730299	0.746365	0.753507	0.74339	0.0118865	7.4339	0.118865	0.40963	0.987896	0.821845	0.73979	0.297738	7.3979	2.97738	1.40355
20130823071243	2013-08-23	07:00:00	2013-08-23 07:00:00	1.21	1.456	1.68	1.44867	0.235086	1.44867	0.289733	0.74083	0.75135	0.743151	0.745111	0.00552713	7.45111	0.0552713	0.86489	0.513591	1.06069	0.813059	0.27721	8.13059	2.7721	1.30678
20130823121243	2013-08-23	12:00:00	2013-08-23 12:00:00	0.353	0.205	-0.346	0.0706667	0.368354	0.0706667	0.0141333	0.836806	0.846982	0.841193	0.84166	0.00510388	8.4166	0.0510388	1.02669	0.231641	1.38156	0.879964	0.588833	8.79964	5.88833	2.77578
20130823171243	2013-08-23	17:00:00	2013-08-23 17:00:00	0.262	-0.115	0.525	0.224	0.321688	0.224	0.0448	0.849959	0.83209	0.842797	0.841616	0.00899291	8.41616	0.0899291	0.892894	0.751133	1.39136	1.0118	0.33627	10.118	3.3627	1.58519
20130823221243	2013-08-23	22:00:00	2013-08-23 22:00:00	-1.14	-0.718	-1	-0.952667	0.214945	0.952667	0.190533	0.95182	0.945263	0.937435	0.94484	0.00720208	9.4484	0.0720208	1.12428	0.819099	1.11556	1.01964	0.173732	10.1964	1.73732	0.81898
20130824021243	2013-08-24	02:00:00	2013-08-24 02:00:00	1.576	1.141	0.411	1.04267	0.588692	1.04267	0.208533	0.958185	0.93254	0.956457	0.94906	0.0143332	9.4906	0.143332	0.899812	0.496069	1.04591	0.81393	0.284804	8.1393	2.84804	1.34258
20130824071243	2013-08-24	07:00:00	2013-08-24 07:00:00	-1.115	-0.949	0.141	-0.641	0.682299	0.641	0.1282	0.935586	0.939454	0.93507	0.936703	0.00239583	9.36703	0.0239583	0.982855	0.700015	0.530873	0.737914	0.228362	7.37914	2.28362	1.07651
20130824121243	2013-08-24	12:00:00	2013-08-24 12:00:00	1.526	1.847	0.154	1.17567	0.899229	1.17567	0.235133	0.934384	0.954996	0.937187	0.942189	0.0111796	9.42189	0.111796	0.229647	0.361941	1.32525	0.638946	0.598026	6.38946	5.98026	2.81912
20130824171243	2013-08-24	17:00:00	2013-08-24 17:00:00	1.026	0.962	1.103	1.03033	0.0705998	1.03033	0.206067	0.955497	0.956658	0.935383	0.949179	0.0119621	9.49179	0.119621	1.22588	1.35188	1.38272	1.32016	0.0830903	13.2016	0.830903	0.391691
20130824221243	2013-08-24	22:00:00	2013-08-24 22:00:00	0.949	1.179	1.987	1.37167	0.545162	1.37167	0.274333	1.25429	1.32219	1.30577	1.29408	0.0354263	12.9408	0.354263	0.897968	0.781652	1.30732	0.995646	0.27611	9.95646	2.7611	1.3016
20130825021243	2013-08-25	02:00:00	2013-08-25 02:00:00	0.474	0.667	0.295	0.478667	0.186044	0.478667	0.0957333	1.35942	1.33304	1.45737	1.38328	0.0655106	13.8328	0.655106	1.39963	1.14274	1.15052	1.23096	0.146124	12.3096	1.46124	0.688836
20130825071243	2013-08-25	07:00:00	2013-08-25 07:00:00	-2.769	-2.641	-2.205	-2.53833	0.295685	2.53833	0.507667	1.2809	1.26031	1.37493	1.30538	0.061104	13.0538	0.61104	1.99268	1.21189	1.5724	1.59232	0.390777	15.9232	3.90777	1.84214
20130825121243	2013-08-25	12:00:00	2013-08-25 12:00:00	1.525	1.049	0.82	1.13133	0.359639	1.13133	0.226267	1.33394	1.39809	1.2219	1.31797	0.089174	13.1797	0.89174	1.37018	1.8563	1.00907	1.41185	0.425149	14.1185	4.25149	2.00417
20130825171243	2013-08-25	17:00:00	2013-08-25 17:00:00	1.716	1.017	0.839	1.19067	0.463576	1.19067	0.238133	1.38725	1.29894	1.20077	1.29565	0.0932884	12.9565	0.932884	1.95609	1.33087	1.78948	1.69215	0.323776	16.9215	3.23776	1.52629
20130825221243	2013-08-25	22:00:00	2013-08-25 22:00:00	-1.894	-1.436	-1.017	-1.449	0.438645	1.449	0.2898	1.43538	1.38702	1.36086	1.39442	0.0378065	13.9442	0.378065	1.31495	1.10843	1.84871	1.42403	0.382005	14.2403	3.82005	1.80079
20130826021243	2013-08-26	02:00:00	2013-08-26 02:00:00	-2.364	-1.697	-0.972	-1.67767	0.696201	1.67767	0.335533	1.33246	1.30382	1.31393	1.31673	0.0145217	13.1673	0.145217	1.99598	1.10189	1.73517	1.61101	0.459795	16.1101	4.59795	2.16749
20130826071243	2013-08-26	07:00:00	2013-08-26 07:00:00	0.941	1.742	2.574	1.75233	0.816549	1.75233	0.350467	1.26792	1.28776	1.42569	1.32712	0.0859354	13.2712	0.859354	1.2661	1.27753	1.88814	1.47726	0.355882	14.7726	3.55882	1.67764
20130826121243	2013-08-26	12:00:00	2013-08-26 12:00:00	0.852	0.979	2.466	1.43233	0.897431	1.43233	0.286467	1.22778	1.28329	1.46991	1.327	0.126843	13.27	1.26843	1.80602	1.9251	1.32998	1.68703	0.314899	16.8703	3.14899	1.48445
20130826171243	2013-08-26	17:00:00	2013-08-26 17:00:00	0.839	1.843	2.619	1.767	0.89243	1.767	0.3534	1.4695	1.48631	1.47157	1.47579	0.00916862	14.7579	0.0916862	1.63261	2.10081	1.74117	1.82486	0.245067	18.2486	2.45067	1.15526
20130826221243	2013-08-26	22:00:00	2013-08-26 22:00:00	-2.631	-1.773	-0.934	-1.77933	0.848518	1.77933	0.355867	1.39632	1.39467	1.27334	1.35478	0.0705322	13.5478	0.705322	1.33816	1.7754	1.88366	1.66574	0.28881	16.6574	2.8881	1.36146
20130827021243	2013-08-27	02:00:00	2013-08-27 02:00:00	2.174	1.475	0.953	1.534	0.612634	1.534	0.3068	1.33605	1.29734	1.44212	1.3585	0.0749559	13.585	0.749559	1.20719	1.73784	1.6646	1.53654	0.287571	15.3654	2.87571	1.35562
20130827071243	2013-08-27	07:00:00	2013-08-27 07:00:00	0.851	0.902	1.549	1.10067	0.389105	1.10067	0.220133	1.34396	1.30058	1.29215	1.31223	0.0278035	13.1223	0.278035	2.20679	1.67631	1.26511	1.71607	0.472097	17.1607	4.72097	2.22549
20130827121243	2013-08-27	12:00:00	2013-08-27 12:00:00	0.849	0.962	1.609	1.14	0.410077	1.14	0.228	1.21462	1.35759	1.32069	1.29763	0.074219	12.9763	0.74219	2.07722	1.34665	2.04263	1.82217	0.412173	18.2217	4.12173	1.943
20130827171243	2013-08-27	17:00:00	2013-08-27 17:00:00	-0.868	-0.919	-1.685	-1.15733	0.457684	1.15733	0.231467	1.28888	1.22709	1.31625	1.27741	0.0456726	12.7741	0.456726	2.34869	2.58043	2.52606	2.48506	0.121189	24.8506	1.21189	0.571289
20130827221243	2013-08-27	22:00:00	2013-08-27 22:00:00	-0.911	-0.902	-1.609	-1.14067	0.405614	1.14067	0.228133	1.41217	1.28303	1.40327	1.36616	0.0721284	13.6616	0.721284	2.29081	1.74301	2.16066	2.06483	0.286199	20.6483	2.86199	1.34916
20130828021243	2013-08-28	02:00:00	2013-08-28 02:00:00	1.019	0.737	1.346	1.034	0.304777	1.034	0.2068	1.47729	1.21978	1.2488	1.31529	0.141044	13.1529	1.41044	2.07091	2.63575	2.0899	2.26552	0.320769	22.6552	3.20769	1.51212
20130828071243	2013-08-28	07:00:00	2013-08-28 07:00:00	1.128	0.872	1.265	1.08833	0.19948	1.08833	0.217667	1.28532	1.27966	1.32458	1.29652	0.0244664	12.9652	0.244664	2.15495	2.38658	1.45084	1.99745	0.487348	19.9745	4.87348	2.29738
20130828121243	2013-08-28	12:00:00	2013-08-28 12:00:00	1.244	1.333	1.244	1.27367	0.0513842	1.27367	0.254733	1.37948	1.48058	1.44273	1.43426	0.0510805	14.3426	0.510805	2.11357	2.06537	2.35659	2.17851	0.156092	21.7851	1.56092	0.735825
20130828171243	2013-08-28	17:00:00	2013-08-28 17:00:00	-2.769	-2.641	-2.205	-2.53833	0.295685	2.53833	0.507667	1.26411	1.45984	1.20467	1.30954	0.133516	13.0954	1.33516	2.34427	2.50949	2.51648	2.45674	0.0974717	24.5674	0.974717	0.459486
20130828221243	2013-08-28	22:00:00	2013-08-28 22:00:00	0.141	-0.103	0.205	0.081	0.16253	0.081	0.0162	1.45974	1.30658	1.32765	1.36465	0.0830158	13.6465	0.830158	2.07217	2.0799	2.53132	2.2278	0.262884	22.278	2.62884	1.23925
20130829021243	2013-08-29	02:00:00	2013-08-29 02:00:00	0.436	0.475	-0.334	0.192333	0.456235	0.192333	0.0384667	1.28886	1.33663	1.27943	1.30164	0.030666	13.0164	0.30666	2.1002	2.36381	2.62704	2.36368	0.263422	23.6368	2.63422	1.24178
20130829071243	2013-08-29	07:00:00	2013-08-29 07:00:00	0.5	-0.09	0.065	0.158333	0.305873	0.158333	0.0316667	1.40395	1.40035	1.28608	1.36346	0.0670369	13.6346	0.670369	2.3343	2.015	2.5283	2.29253	0.259182	22.9253	2.59182	1.2218
20130829121243	2013-08-29	12:00:00	2013-08-29 12:00:00	-1.423	-1.103	-0.872	-1.13267	0.276695	1.13267	0.226533	1.39254	1.35795	1.28168	1.34406	0.0567194	13.4406	0.567194	2.33481	2.37264	2.29548	2.33431	0.0385819	23.3431	0.385819	0.181877
20130829171243	2013-08-29	17:00:00	2013-08-29 17:00:00	2.878	2.122	2.341	2.447	0.388987	2.447	0.4894	1.28436	1.34028	1.33639	1.32035	0.031223	13.2035	0.31223	2.01871	2.28319	2.35619	2.21936	0.177563	22.1936	1.77563	0.837042
20130829221243	2013-08-29	22:00:00	2013-08-29 22:00:00	-0.308	0.205	0.59	0.162333	0.450518	0.162333	0.0324667	1.24949	1.34188	1.46708	1.35282	0.109209	13.5282	1.09209	2.74458	2.27383	2.2243	2.41423	0.287154	24.1423	2.87154	1.35365
20130830021243	2013-08-30	02:00:00	2013-08-30 02:00:00	-0.205	-0.026	0.038	-0.0643333	0.125954	0.0643333	0.0128667	1.60616	1.64978	1.71009	1.65534	0.0521899	16.5534	0.521899	2.7114	2.73849	2.665	2.70496	0.0371649	27.0496	0.371649	0.175197
20130830071243	2013-08-30	07:00:00	2013-08-30 07:00:00	-0.038	-0.013	-0.166	-0.0723333	0.0820752	0.0723333	0.0144667	1.61434	1.74488	1.66456	1.67459	0.0658487	16.7459	0.658487	2.84645	3.62182	3.28974	3.25267	0.389014	32.5267	3.89014	1.83383
20130830121243	2013-08-30	12:00:00	2013-08-30 12:00:00	-0.218	-0.154	-0.026	-0.132667	0.0977616	0.132667	0.0265333	1.74522	1.84119	1.62134	1.73592	0.110219	17.3592	1.10219	3.41534	3.35883	2.80114	3.19177	0.339472	31.9177	3.39472	1.60029
20130830171243	2013-08-30	17:00:00	2013-08-30 17:00:00	-5.289	-2.48	-0.808	-2.859	2.26441	2.859	0.5718	1.96841	1.64233	1.63126	1.74734	0.191536	17.4734	1.91536	3.98916	2.90564	3.33536	3.41005	0.54561	34.1005	5.4561	2.57203
20130830221243	2013-08-30	22:00:00	2013-08-30 22:00:00	-0.923	-0.808	-2.372	-1.36767	0.871677	1.36767	0.273533	1.86859	1.97259	1.89215	1.91111	0.0545326	19.1111	0.545326	3.35173	2.69221	3.2131	3.08568	0.347735	30.8568	3.47735	1.63924
20130831021243	2013-08-31	02:00:00	2013-08-31 02:00:00	-0.417	-0.674	-0.051	-0.380667	0.313085	0.380667	0.0761333	1.92474	1.71353	1.77348	1.80392	0.108845	18.0392	1.08845	3.98076	3.38422	2.91187	3.42562	0.535644	34.2562	5.35644	2.52505
20130831071243	2013-08-31	07:00:00	2013-08-31 07:00:00	2.475	0.424	0.282	1.06033	1.22719	1.06033	0.212067	1.9107	1.66032	1.76345	1.77816	0.125838	17.7816	1.25838	2.72962	3.20391	3.68618	3.20657	0.478283	32.0657	4.78283	2.25465
20130831121243	2013-08-31	12:00:00	2013-08-31 12:00:00	-0.154	-0.103	0.013	-0.0813333	0.0855823	0.0813333	0.0162667	1.65876	1.96156	1.97922	1.86652	0.180136	18.6652	1.80136	3.18275	3.8949	3.0142	3.36395	0.467475	33.6395	4.67475	2.2037
20130831171243	2013-08-31	17:00:00	2013-08-31 17:00:00	0.205	-0.244	0.077	0.0126667	0.23131	0.0126667	0.00253333	1.65775	1.92891	1.94334	1.84334	0.160881	18.4334	1.60881	3.24096	3.96918	3.50994	3.57336	0.36823	35.7336	3.6823	1.73585
20130831221243	2013-08-31	22:00:00	2013-08-31 22:00:00	-0.769	-0.603	-0.436	-0.602667	0.1665	0.602667	0.120533	1.65151	1.66734	1.64566	1.65484	0.0112168	16.5484	0.112168	3.148	3.13696	3.50757	3.26418	0.210854	32.6418	2.10854	0.993976
20130901021243	2013-09-01	02:00:00	2013-09-01 02:00:00	-1.667	-1.166	-0.41	-1.081	0.632796	1.081	0.2162	1.99035	1.90246	1.99942	1.96408	0.0535509	19.6408	0.535509	2.75947	2.7034	3.36631	2.94306	0.367615	29.4306	3.67615	1.73295
20130901071243	2013-09-01	07:00:00	2013-09-01 07:00:00	-1.853	-3.481	-3.109	-2.81433	0.853063	2.81433	0.562867	1.85647	1.8264	1.69636	1.79308	0.0850937	17.9308	0.850937	3.07486	3.67034	3.35583	3.36701	0.297896	33.6701	2.97896	1.4043
20130901121243	2013-09-01	12:00:00	2013-09-01 12:00:00	1.519	3.467	3.147	2.711	1.04463	2.711	0.5422	1.61637	1.94365	1.89278	1.8176	0.176116	18.176	1.76116	3.66691	3.48677	3.3162	3.48996	0.175379	34.8996	1.75379	0.826743
20130901171243	2013-09-01	17:00:00	2013-09-01 17:00:00	-0.051	0.014	-0.025	-0.0206667	0.0327159	0.0206667	0.00413333	1.67417	1.99819	1.96795	1.8801	0.178982	18.801	1.78982	3.56031	2.8539	3.65738	3.35719	0.438561	33.5719	4.38561	2.0674
20130901221243	2013-09-01	22:00:00	2013-09-01 22:00:00	-0.923	-1.423	-1.449	-1.265	0.296466	1.265	0.253	1.94085	1.85278	1.96141	1.91835	0.0577098	19.1835	0.577098	3.2487	2.73942	3.79	3.25937	0.525373	32.5937	5.25373	2.47663
20130902021243	2013-09-02	02:00:00	2013-09-02 02:00:00	0.397	-2.244	-0.833	-0.893333	1.32153	0.893333	0.178667	1.64824	1.61501	1.83306	1.69877	0.117479	16.9877	1.17479	2.66224	2.88821	2.92562	2.82536	0.142498	28.2536	1.42498	0.671742
20130902071243	2013-09-02	07:00:00	2013-09-02 07:00:00	-2.243	-0.712	-0.148	-1.03433	1.08406	1.03433	0.206867	1.6001	1.71925	1.65133	1.65689	0.0597688	16.5689	0.597688	3.39051	3.32871	3.45577	3.39166	0.0635344	33.9166	0.635344	0.299504
20130902121243	2013-09-02	12:00:00	2013-09-02 12:00:00	3.076	4.699	3.054	3.60967	0.943454	3.60967	0.721933	1.99779	1.79988	1.66456	1.82074	0.167596	18.2074	1.67596	2.85156	3.29048	3.97761	3.37322	0.567567	33.7322	5.67567	2.67554
20130902171243	2013-09-02	17:00:00	2013-09-02 17:00:00	-0.141	-0.128	-1.346	-0.538333	0.69949	0.538333	0.107667	1.9575	1.76591	1.88275	1.86872	0.0965618	18.6872	0.965618	3.86343	3.43159	3.59303	3.62935	0.218196	36.2935	2.18196	1.02858
20130902221243	2013-09-02	22:00:00	2013-09-02 22:00:00	-3.41	-2.705	-0.891	-2.33533	1.29955	2.33533	0.467067	1.8068	1.8598	1.66961	1.77874	0.0981543	17.7874	0.981543	3.83432	2.86133	3.9409	3.54551	0.594916	35.4551	5.94916	2.80446
20130903021243	2013-09-03	02:00:00	2013-09-03 02:00:00	1.731	0.609	0.385	0.908333	0.7212	0.908333	0.181667	1.60691	1.93051	1.99777	1.84506	0.208974	18.4506	2.08974	3.77182	3.88715	2.6517	3.43689	0.682437	34.3689	6.82437	3.21704
20130903071243	2013-09-03	07:00:00	2013-09-03 07:00:00	1.59	2.673	2.647	2.30333	0.617902	2.30333	0.460667	1.67824	1.70524	1.64003	1.6745	0.0327635	16.745	0.327635	2.66101	3.98335	2.67904	3.1078	0.7583	31.078	7.583	3.57466
20130903121243	2013-09-03	12:00:00	2013-09-03 12:00:00	-4.211	-4.699	-5.314	-4.74133	0.552717	4.74133	0.948267	1.60745	1.85896	1.82899	1.76514	0.137377	17.6514	1.37377	2.97102	3.79411	2.69674	3.15396	0.5711	31.5396	5.711	2.69219
20130903171243	2013-09-03	17:00:00	2013-09-03 17:00:00	2.32	4.5	5.224	4.01467	1.51161	4.01467	0.802933	1.67725	1.65478	1.79819	1.71007	0.0771361	17.1007	0.771361	3.79053	3.80289	3.16967	3.5877	0.36207	35.877	3.6207	1.70682
20130903221243	2013-09-03	22:00:00	2013-09-03 22:00:00	5.744	5.243	4.859	5.282	0.443787	5.282	1.0564	1.87372	1.85507	1.82449	1.85109	0.0248574	18.5109	0.248574	3.89333	3.14626	3.48168	3.50709	0.37418	35.0709	3.7418	1.7639
20130904021243	2013-09-04	02:00:00	2013-09-04 02:00:00	0.667	-0.269	-0.73	-0.110667	0.711832	0.110667	0.0221333	2.05034	2.43912	2.19814	2.2292	0.196245	22.292	1.96245	3.45667	3.07522	3.0395	3.19046	0.231232	31.9046	2.31232	1.09004
20130904071243	2013-09-04	07:00:00	2013-09-04 07:00:00	-4.211	-4.699	-5.314	-4.74133	0.552717	4.74133	0.948267	2.19837	2.02963	2.13279	2.12026	0.0850631	21.2026	0.850631	2.83878	2.67185	2.63359	2.71474	0.109112	27.1474	1.09112	0.514358
20130904121243	2013-09-04	12:00:00	2013-09-04 12:00:00	0.083	-0.084	-0.064	-0.0216667	0.0911939	0.0216667	0.00433333	2.10302	2.39966	2.45221	2.3183	0.188277	23.183	1.88277	3.53215	3.12439	2.89381	3.18345	0.323243	31.8345	3.23243	1.52378
20130904171243	2013-09-04	17:00:00	2013-09-04 17:00:00	2.462	1.013	2.179	1.88467	0.768033	1.88467	0.376933	2.22194	2.14312	2.27098	2.21201	0.0645065	22.1201	0.645065	3.57478	3.53669	3.56151	3.55766	0.0193356	35.5766	0.193356	0.0911491
20130904221243	2013-09-04	22:00:00	2013-09-04 22:00:00	-2.391	-0.57	.	-1.4805	1.28764	1.4805	0.2961	2.10578	2.0412	2.15936	2.10211	0.0591637	21.0211	0.591637	3.16417	2.87805	3.26906	3.10376	0.202385	31.0376	2.02385	0.954051
20130905021243	2013-09-05	02:00:00	2013-09-05 02:00:00	5.744	5.243	4.859	5.282	0.443787	5.282	1.0564	2.02981	2.13679	2.39814	2.18825	0.189483	21.8825	1.89483	3.55162	3.13877	3.08255	3.25764	0.256135	32.5764	2.56135	1.20743
20130905071243	2013-09-05	07:00:00	2013-09-05 07:00:00	-1.385	-0.974	-0.192	-0.850333	0.606038	0.850333	0.170067	2.16177	2.49393	2.42161	2.3591	0.17468	23.591	1.7468	3.70487	3.0061	3.60475	3.43857	0.377861	34.3857	3.77861	1.78125
20130905121243	2013-09-05	12:00:00	2013-09-05 12:00:00	-0.243	0.038	0.141	-0.0213333	0.198757	0.0213333	0.00426667	2.30109	2.4921	2.269	2.35406	0.120617	23.5406	1.20617	3.25913	2.79927	3.9525	3.33697	0.580544	33.3697	5.80544	2.73671
20130905171243	2013-09-05	17:00:00	2013-09-05 17:00:00	-1.193	-0.18	-0.167	-0.513333	0.588644	0.513333	0.102667	2.43523	2.08836	2.00478	2.17612	0.22825	21.7612	2.2825	3.78826	3.21512	3.28998	3.43112	0.311551	34.3112	3.11551	1.46866
20130905221243	2013-09-05	22:00:00	2013-09-05 22:00:00	-0.935	-0.358	-0.166	-0.486333	0.40024	0.486333	0.0972667	2.40387	2.46098	2.32082	2.39522	0.0704772	23.9522	0.704772	3.57069	3.85482	3.02972	3.48508	0.419159	34.8508	4.19159	1.97593
20130906021243	2013-09-06	02:00:00	2013-09-06 02:00:00	1.485	-0.077	0.012	0.473333	0.877258	0.473333	0.0946667	2.18705	2.47436	2.39966	2.35369	0.149069	23.5369	1.49069	3.06725	2.89992	3.18096	3.04938	0.141372	30.4938	1.41372	0.666434
20130906071243	2013-09-06	07:00:00	2013-09-06 07:00:00	-0.358	0	0.283	-0.025	0.32123	0.025	0.005	2.34267	2.16756	2.05817	2.18947	0.143508	21.8947	1.43508	3.055	2.63189	3.45248	3.04646	0.410361	30.4646	4.10361	1.93446
20130906121243	2013-09-06	12:00:00	2013-09-06 12:00:00	-0.294	0.09	-0.039	-0.081	0.195415	0.081	0.0162	2.32195	2.16331	2.44628	2.31052	0.141832	23.1052	1.41832	3.62433	2.84613	3.01531	3.16192	0.409295	31.6192	4.09295	1.92944
20130906171243	2013-09-06	17:00:00	2013-09-06 17:00:00	0.077	-0.205	-0.282	-0.136667	0.189004	0.136667	0.0273333	2.38882	2.28925	2.44462	2.37423	0.0787071	23.7423	0.787071	3.6236	3.08345	3.97885	3.56196	0.450871	35.6196	4.50871	2.12543
20130906221243	2013-09-06	22:00:00	2013-09-06 22:00:00	-1	-1.244	-0.679	-0.974333	0.283373	0.974333	0.194867	2.47376	2.0644	2.44735	2.3285	0.229099	23.285	2.29099	3.29956	3.65211	3.50458	3.48542	0.177054	34.8542	1.77054	0.834641

## Sheet: burrow morphology
Image	Date	Time	Date Time	Burrow ID	Taxa	N	Burrow Length				Burrow Depth				burrow shape	cause of vainishing	Burrow rate	Δ Sed	Abs Δ Sed	RPD Depth	SD	Burrow Length				Burrow Depth				Burrow rate	Δ Sed	Abs Δ Sed	Abs Δ Sed	RPD Depth	SD	burrow shape	cause of vainishing
	Mo/Day/Year	00:00:00					Min (mm)	Max (mm)	Mean (mm)	SD (mm)	Min (mm)	Max (mm)	Mean (mm)	SD (mm)	U (u-shaped), S (straight), C (curved)	E (erosion), C (collapse), B (biota)	(mm)	(mm)	(mm)	(mm)	(mm)	Min (cm)	Max (cm)	Mean (cm)	SD (cm)	Min (cm)	Max (cm)	Mean (cm)	SD (cm)	(cm)	(cm 5-hr-1)	(cm 5-hr-1)	(cm hr-1)	(cm)	(cm)	U (u-shaped), S (straight), C (curved)	E (erosion), C (collapse), B (biota)
20130520231106	2013-05-20	23:00:00	2013-05-20 23:00:00	a	S	29	8.73	15.21	13.48	4.58205	8.73	15.21	13.48	4.58205	s	e	13.6438	60.44	60.44	9.59463	0.94314	0.873	1.521	1.348	0.458205	0.873	1.521	1.348	0.458205	1.36438	6.044	6.044	1.2088	0.959463	0.094314	s
20130520231106	2013-05-20	23:00:00	2013-05-20 23:00:00	b		61	11.33	14.92	12.33	2.53851	11.33	14.92	12.33	2.53851	s	e	13.1727	60.44	60.44	9.59463	0.94314	1.133	1.492	1.233	0.253851	1.133	1.492	1.233	0.253851	1.31727	6.044	6.044	1.2088	0.959463	0.094314	s
20130520231106	2013-05-20	23:00:00	2013-05-20 23:00:00	c		46	17.22	24.03	23.46	4.8154	17.22	24.03	23.46	4.8154	s	e	17.8168	60.44	60.44	9.59463	0.94314	1.722	2.403	2.346	0.48154	1.722	2.403	2.346	0.48154	1.78168	6.044	6.044	1.2088	0.959463	0.094314	s
20130520231106	2013-05-20	23:00:00	2013-05-20 23:00:00	d		53	8.41	8.55	8.51	0.0989949	8.41	8.55	8.51	0.0989949	s	c	13.5595	60.44	60.44	9.59463	0.94314	0.841	0.855	0.851	0.00989949	0.841	0.855	0.851	0.00989949	1.35595	6.044	6.044	1.2088	0.959463	0.094314	s
20130521141441	2013-05-21	14:00:00	2013-05-21 14:00:00	e		18	15.72	24.86	24.6	6.46296	15.72	24.86	24.6	6.46296	s	c	16.2326	99.5333	99.5333	10.0233	1.22334	1.572	2.486	2.46	0.646296	1.572	2.486	2.46	0.646296	1.62326	9.95333	9.95333	1.99067	1.00233	0.122334	s
20130521141441	2013-05-21	14:00:00	2013-05-21 14:00:00	f	s	20	4.02	5.23	4.96	0.855599	2.38	2.42	2.38	0.0282843	u	e	20.5436	99.5333	99.5333	10.0233	1.22334	0.402	0.523	0.496	0.0855599	0.238	0.242	0.238	0.00282843	2.05436	9.95333	9.95333	1.99067	1.00233	0.122334	u
20130521235858	2013-05-21	23:00:00	2013-05-21 23:00:00	g		22	22.31	30.05	28.12	5.47301	16.46	22.21	20.06	4.06586	s	b	18.5454	93.11	93.11	8.85319	1.23678	2.231	3.005	2.812	0.547301	1.646	2.221	2.006	0.406586	1.85454	9.311	9.311	1.8622	0.885319	0.123678	s
20130528054131	2013-05-28	05:00:00	2013-05-28 05:00:00	h		108	14.76	27.21	25.89	8.80348	13.88	26.2	24.99	8.71156	s	e	13.7299	57.6067	57.6067	12.3167	0.0145217	1.476	2.721	2.589	0.880348	1.388	2.62	2.499	0.871156	1.37299	5.76067	5.76067	1.15213	1.23167	0.00145217	s
20130530222252	2013-05-30	22:00:00	2013-05-30 22:00:00	i		103	15.17	22.37	22.36	5.09117	15.17	22.37	22.36	5.09117	s	e	13.4245	4.77667	4.77667	13.0954	1.33516	1.517	2.237	2.236	0.509117	1.517	2.237	2.236	0.509117	1.34245	0.477667	0.477667	0.0955333	1.30954	0.133516	s
20130601005944	2013-06-01	00:00:00	2013-06-01	j		52	26.32	26.83	26.78	0.360624	23.11	23.23	23.16	0.0848528	c	c	9.33223	19.6167	19.6167	13.5282	1.09209	2.632	2.683	2.678	0.0360624	2.311	2.323	2.316	0.00848528	0.933223	1.96167	1.96167	0.392333	1.35282	0.109209	c
20130603075947	2013-06-03	07:00:00	2013-06-03 07:00:00	k	n	39	32.28	37.09	36.68	3.40118	30.03	35.29	34.28	3.71938	s	e	9.51262	4.77667	4.77667	16.3216	0.0337354	3.228	3.709	3.668	0.340118	3.003	3.529	3.428	0.371938	0.951262	0.477667	0.477667	0.0955333	1.63216	0.00337354	s
20130603075947	2013-06-03	07:00:00	2013-06-03 07:00:00	l	s	12	13.43	13.43	13.43	0	2.33	2.33	2.33	0	u	b	9.8011	4.77667	4.77667	16.3216	0.0337354	1.343	1.343	1.343	0	0.233	0.233	0.233	0	0.98011	0.477667	0.477667	0.0955333	1.63216	0.00337354	u
20130604183417	2013-06-04	18:00:00	2013-06-04 18:00:00	m		42	8.73	10.52	10.01	1.26572	8.73	10.52	10.01	1.26572	s	e	10.3482	-0.361	0.361	16.3438	0.10424	0.873	1.052	1.001	0.126572	0.873	1.052	1.001	0.126572	1.03482	-0.0361	0.0361	0.00722	1.63438	0.010424	s
20130605140230	2013-06-05	14:00:00	2013-06-05 14:00:00	n		51	13.71	20.34	19.11	4.68812	13.71	20.34	19.11	4.68812	s	c	14.0829	15.5567	15.5567	16.391	0.114414	1.371	2.034	1.911	0.468812	1.371	2.034	1.911	0.468812	1.40829	1.55567	1.55567	0.311133	1.6391	0.0114414	s
20130605223447	2013-06-05	22:00:00	2013-06-05 22:00:00	o	s	22	6.38	11.66	9.52	3.73352	1.37	6.33	4.03	3.50725	u	e	8.91178	-16.03	16.03	16.4194	0.0795537	0.638	1.166	0.952	0.373352	0.137	0.633	0.403	0.350725	0.891178	-1.603	1.603	0.3206	1.64194	0.00795537	u
20130606022217	2013-06-06	02:00:00	2013-06-06 02:00:00	p	s	8	7.7	7.7	7.7	0	2.74	2.74	2.74	0	u	c	10.2198	18.5433	18.5433	16.9769	0.639932	0.77	0.77	0.77	0	0.274	0.274	0.274	0	1.02198	1.85433	1.85433	0.370867	1.69769	0.0639932	u
20130606022217	2013-06-06	02:00:00	2013-06-06 02:00:00	q		82	17.73	24	20.89	4.43356	17.73	24	20.89	4.43356	s	b	11.5746	18.5433	18.5433	16.9769	0.639932	1.773	2.4	2.089	0.443356	1.773	2.4	2.089	0.443356	1.15746	1.85433	1.85433	0.370867	1.69769	0.0639932	s
20130607002341	2013-06-07	00:00:00	2013-06-07	r		112	24.87	27.37	26.71	1.76777	24.87	27.37	26.71	1.76777	s	e	10.3968	0.0866667	0.0866667	17.2716	0.0570669	2.487	2.737	2.671	0.176777	2.487	2.737	2.671	0.176777	1.03968	0.00866667	0.00866667	0.00173333	1.72716	0.00570669	s
20130607055152	2013-06-07	05:00:00	2013-06-07 05:00:00	s		11	26	26.72	26.61	0.509117	20	20.17	20.07	0.120208	c	c	11.7905	-3.85667	3.85667	17.3581	0.144913	2.6	2.672	2.661	0.0509117	2	2.017	2.007	0.0120208	1.17905	-0.385667	0.385667	0.0771333	1.73581	0.0144913	c
20130607123652	2013-06-07	12:00:00	2013-06-07 12:00:00	t	c	43	36.32	47.91	45.29	8.19537	32.81	43.82	41.74	7.78525	c	c	4.23212	-7.26	7.26	17.3342	0.116741	3.632	4.791	4.529	0.819537	3.281	4.382	4.174	0.778525	0.423212	-0.726	0.726	0.1452	1.73342	0.0116741	c
20130607123652	2013-06-07	12:00:00	2013-06-07 12:00:00	u	?	76	36.62	39.62	38.62	2.12132	32.97	35.21	34.33	1.58392	c	e	4.85068	-7.26	7.26	17.3342	0.116741	3.662	3.962	3.862	0.212132	3.297	3.521	3.433	0.158392	0.485068	-0.726	0.726	0.1452	1.73342	0.0116741	c
20130607123652	2013-06-07	12:00:00	2013-06-07 12:00:00	v	?	52	32.25	37.92	36.72	4.0093	32.25	37.92	36.72	4.0093	s	e	5.20249	-7.26	7.26	17.3342	0.116741	3.225	3.792	3.672	0.40093	3.225	3.792	3.672	0.40093	0.520249	-0.726	0.726	0.1452	1.73342	0.0116741	s
20130609123652	2013-06-09	12:00:00	2013-06-09 12:00:00	w	s	6	8.53	8.53	8.53	0	4	4	4	0	u	b	11.3016	-6.39	6.39	18.6847	1.08885	0.853	0.853	0.853	0	0.4	0.4	0.4	0	1.13016	-0.639	0.639	0.1278	1.86847	0.108885	u
20130609123652	2013-06-09	12:00:00	2013-06-09 12:00:00	x		22	21.64	26.15	23.78	3.18905	20.34	25.72	22.06	3.80423	s	e	14.4992	-6.39	6.39	18.6847	1.08885	2.164	2.615	2.378	0.318905	2.034	2.572	2.206	0.380423	1.44992	-0.639	0.639	0.1278	1.86847	0.108885	s
20130609123652	2013-06-09	12:00:00	2013-06-09 12:00:00	y		21	30.02	42.6	38.97	8.8954	25.62	37.27	33.05	8.23779	c	e	14.8807	-6.39	6.39	18.6847	1.08885	3.002	4.26	3.897	0.88954	2.562	3.727	3.305	0.823779	1.48807	-0.639	0.639	0.1278	1.86847	0.108885	c
20130619150907	2013-06-19	15:00:00	2013-06-19 15:00:00	z	s	8	27.73	30.06	28.84	1.64756	22.02	24.76	23.41	1.93747	s	e	8.69888	11.4	11.4	21.4794	1.83669	2.773	3.006	2.884	0.164756	2.202	2.476	2.341	0.193747	0.869888	1.14	1.14	0.228	2.14794	0.183669	s	e
20130619193643	2013-06-19	19:00:00	2013-06-19 19:00:00	aa	?	16	27.61	35.58	34.12	5.63564	27.61	35.58	34.12	5.63564	s	e	9.99836	11.4	11.4	21.4794	1.83669	2.761	3.558	3.412	0.563564	2.761	3.558	3.412	0.563564	0.999836	1.14	1.14	0.228	2.14794	0.183669	s	e
20130619193643	2013-06-19	19:00:00	2013-06-19 19:00:00	ab	?	13	30.78	30.78	30.78	0	30.78	30.78	30.78	0	s	e	10.8757	11.4	11.4	21.4794	1.83669	3.078	3.078	3.078	0	3.078	3.078	3.078	0	1.08757	1.14	1.14	0.228	2.14794	0.183669	s	e
20130621170316	2013-06-21	17:00:00	2013-06-21 17:00:00	ac	n	10	21.62	30.32	23.62	6.15183	18.52	27.31	20.04	6.21547	s	e	10.6159	18.7933	18.7933	24.9084	1.38253	2.162	3.032	2.362	0.615183	1.852	2.731	2.004	0.621547	1.06159	1.87933	1.87933	0.375867	2.49084	0.138253	s	e
20130622062532	2013-06-22	06:00:00	2013-06-22 06:00:00	ad	s	15	25.53	32.65	28.91	5.0346	10.07	17.25	13.45	5.07703	u	e	7.38956	-0.816667	0.816667	24.5766	0.0790997	2.553	3.265	2.891	0.50346	1.007	1.725	1.345	0.507703	0.738956	-0.0816667	0.0816667	0.0163333	2.45766	0.00790997	u	e
20130622062532	2013-06-22	06:00:00	2013-06-22 06:00:00	ae	s	15	28.4	29.45	28.99	0.742462	12.89	13.72	13.48	0.586899	u	e	7.59946	-0.816667	0.816667	24.5766	0.0790997	2.84	2.945	2.899	0.0742462	1.289	1.372	1.348	0.0586899	0.759946	-0.0816667	0.0816667	0.0163333	2.45766	0.00790997	u	e
20130623011214	2013-06-23	01:00:00	2013-06-23 01:00:00	af	s	18	12.35	36.76	22.63	17.2605	11	36.61	22.72	18.109	u	.	8.47259	-5.98	5.98	26.2602	0.210019	1.235	3.676	2.263	1.72605	1.1	3.661	2.272	1.8109	0.847259	-0.598	0.598	0.1196	2.62602	0.0210019	u
20130623025543	2013-06-23	02:00:00	2013-06-23 02:00:00	ag	?	47	17.2	50.36	37.31	23.4477	16.31	52.75	36.42	25.767	c	c	6.24315	-5.98	5.98	26.2602	0.210019	1.72	5.036	3.731	2.34477	1.631	5.275	3.642	2.5767	0.624315	-0.598	0.598	0.1196	2.62602	0.0210019	c	c
20130623185908	2013-06-23	18:00:00	2013-06-23 18:00:00	ah		143	44.27	76.14	53.63	22.5355	21.4	53.27	30.76	22.5355	u	c	6.28478	4.18	4.18	26.2132	0.106175	4.427	7.614	5.363	2.25355	2.14	5.327	3.076	2.25355	0.628478	0.418	0.418	0.0836	2.62132	0.0106175	u	c
20130623185908	2013-06-23	18:00:00	2013-06-23 18:00:00	ai		126	34.71	44.65	37.82	7.02864	13.63	25.57	18.96	8.44285	u	c	5.42964	4.18	4.18	26.2132	0.106175	3.471	4.465	3.782	0.702864	1.363	2.557	1.896	0.844285	0.542964	0.418	0.418	0.0836	2.62132	0.0106175	u	c
20130623223239	2013-06-23	22:00:00	2013-06-23 22:00:00	aj		180	20.04	40.63	35.04	14.5593	20.04	40.63	35.04	14.5593	c	c	5.98895	1.72	1.72	26.2029	0.214018	2.004	4.063	3.504	1.45593	2.004	4.063	3.504	1.45593	0.598895	0.172	0.172	0.0344	2.62029	0.0214018	c	c
20130623223239	2013-06-23	22:00:00	2013-06-23 22:00:00	ak		85	36.66	48.29	38.72	8.22365	16.3	28.52	19.36	8.64084	u	c	6.76815	1.72	1.72	26.2029	0.214018	3.666	4.829	3.872	0.822365	1.63	2.852	1.936	0.864084	0.676815	0.172	0.172	0.0344	2.62029	0.0214018	u	c
20130623223239	2013-06-23	22:00:00	2013-06-23 22:00:00	al		85	41.44	45.39	43.39	2.79307	19.37	23.32	21.32	2.79307	u	c	7.0065	1.72	1.72	26.2029	0.214018	4.144	4.539	4.339	0.279307	1.937	2.332	2.132	0.279307	0.70065	0.172	0.172	0.0344	2.62029	0.0214018	u	c
20130623232649	2013-06-23	23:00:00	2013-06-23 23:00:00	am		3	23.41	23.41	23.41	0	8.76	8.76	8.76	0	u	c	7.28383	3.2	3.2	26.2029	0.214018	2.341	2.341	2.341	0	0.876	0.876	0.876	0	0.728383	0.172	0.172	0.0344	2.62029	0.0214018	u	c
20130625073305	2013-06-25	07:00:00	2013-06-25 07:00:00	an		52	23.37	60.04	57.34	25.9296	23.37	60.04	57.34	25.9296	s	c	12.6786	3.2	3.2	21.954	1.98685	2.337	6.004	5.734	2.59296	2.337	6.004	5.734	2.59296	1.26786	4.096	4.096	0.8192	2.1954	0.198685	s	c
20130625073305	2013-06-25	07:00:00	2013-06-25 07:00:00	ao		36	39.67	57.92	44.72	12.9047	37.21	55.37	42.54	12.8411	c	c	12.7786	3.2	3.2	21.954	1.98685	3.967	5.792	4.472	1.29047	3.721	5.537	4.254	1.28411	1.27786	4.096	4.096	0.8192	2.1954	0.198685	c	c
20130627083734	2013-06-27	08:00:00	2013-06-27 08:00:00	ap		8	33.85	59.51	53.37	18.1444	30.82	56.48	50.34	18.1444	s	e	12.9623	3.2	3.2	16.3151	0.0377796	3.385	5.951	5.337	1.81444	3.082	5.648	5.034	1.81444	1.29623	-0.207333	0.207333	0.0414667	1.63151	0.00377796	s
20130630094845	2013-06-30	09:00:00	2013-06-30 09:00:00	aq	s	14	32.48	39.95	35.82	5.28209	13.03	20.7	17.37	5.42351	u	b	13.5595	3.2	3.2	18.9139	0.607458	3.248	3.995	3.582	0.528209	1.303	2.07	1.737	0.542351	1.35595	0	0	0	1.89139	0.0607458	u
20130630094845	2013-06-30	09:00:00	2013-06-30 09:00:00	ar			14.29	20.55	17.79	4.42649	10.02	16.28	13.52	4.42649	s	c	11.2556	3.2	3.2	18.9139	0.607458	1.429	2.055	1.779	0.442649	1.002	1.628	1.352	0.442649	1.12556	0	0	0	1.89139	0.0607458	s	c
20130706063423	2013-07-06	06:00:00	2013-07-06 06:00:00	as		7	12.73	12.73	12.73	0	6.38	6.38	6.38	0	u	b	0.540789	3.2	3.2	14.3814	0.402354	1.273	1.273	1.273	0	0.638	0.638	0.638	0	0.0540789	0	0	0	1.43814	0.0402354	u
20130707082408	2013-07-07	08:00:00	2013-07-07 08:00:00	at	s	57	38.97	43.11	41.54	2.92742	17.72	21.99	20.47	3.01935	u	c	1.73544	3.2	3.2	12.5154	0.321727	3.897	4.311	4.154	0.292742	1.772	2.199	2.047	0.301935	0.173544	-0.385667	0.385667	0.0771333	1.25154	0.0321727	u	c
20130709205618	2013-07-09	20:00:00	2013-07-09 20:00:00	au	s	16	25.82	35.02	31.69	6.50538	7.38	16.28	13.72	6.29325	u	c	4.13711	3.2	3.2	9.4555	1.46663	2.582	3.502	3.169	0.650538	0.738	1.628	1.372	0.629325	0.413711	-0.188667	0.188667	0.0377333	0.94555	0.146663	u	c
20130712203522	2013-07-12	20:00:00	2013-07-12 20:00:00	av		62	10.31	14.96	14.83	3.28805	10.31	14.96	14.83	3.28805	s	c	3.20222	3.2	3.2	9.7742	0.39365	1.031	1.496	1.483	0.328805	1.031	1.496	1.483	0.328805	0.320222	-0.0123333	0.0123333	0.00246667	0.97742	0.039365	s
20130715202655	2013-07-15	20:00:00	2013-07-15 20:00:00	aw		42	9.5	10.03	10.03	0.374767	9.5	10.03	10.03	0.374767	s	c	1.93606	3.2	3.2	8.51166	0.0679736	0.95	1.003	1.003	0.0374767	0.95	1.003	1.003	0.0374767	0.193606	-0.217	0.217	0.0434	0.851166	0.00679736	s
20130715201228	2013-07-15	20:00:00	2013-07-15 20:00:00	ax		111	8.41	11.11	10.64	1.90919	8.41	11.11	10.64	1.90919	s	c	1.86095	3.2	3.2	8.51166	0.0679736	0.841	1.111	1.064	0.190919	0.841	1.111	1.064	0.190919	0.186095	-0.217	0.217	0.0434	0.851166	0.00679736	s
20130719203721	2013-07-19	20:00:00	2013-07-19 20:00:00	ay	s	32	12.77	15.32	13.87	1.80312	6.03	7.75	6.93	1.21622	u	c	1.60018	3.2	3.2	8.41794	0.0365199	1.277	1.532	1.387	0.180312	0.603	0.775	0.693	0.121622	0.160018	-0.563667	0.563667	0.112733	0.841794	0.00365199	u
20130720205535	2013-07-20	20:00:00	2013-07-20 20:00:00	az	s	15	11.09	11.09	11.09	0	5.52	5.52	5.52	0	u	e	1.4381	3.2	3.2	7.41889	0.102927	1.109	1.109	1.109	0	0.552	0.552	0.552	0	0.14381	1.13133	1.13133	0.226267	0.741889	0.0102927	u	e
20130720203527	2013-07-20	20:00:00	2013-07-20 20:00:00	bb		46	8.52	9.48	8.86	0.678823	8.03	8.89	8.34	0.608112	c	c	2.14352	3.2	3.2	7.41889	0.102927	0.852	0.948	0.886	0.0678823	0.803	0.889	0.834	0.0608112	0.214352	1.13133	1.13133	0.226267	0.741889	0.0102927	c
20130720201529	2013-07-20	20:00:00	2013-07-20 20:00:00	bc	s	53	8.58	9.83	9.41	0.883883	4.29	4.83	4.61	0.381838	u	c	1.67608	3.2	3.2	7.41889	0.102927	0.858	0.983	0.941	0.0883883	0.429	0.483	0.461	0.0381838	0.167608	1.13133	1.13133	0.226267	0.741889	0.0102927	u
20130723203340	2013-07-23	20:00:00	2013-07-23 20:00:00	bd		4	14	14.62	13.92	0.438406	13.5	14.16	13.53	0.46669	s	c	1.43312	3.2	3.2	6.74772	0.00908252	1.4	1.462	1.392	0.0438406	1.35	1.416	1.353	0.046669	0.143312	-0.0943333	0.0943333	0.0188667	0.674772	0.000908252	s
20130727203514	2013-07-27	20:00:00	2013-07-27 20:00:00	be		8	7.88	7.88	7.88	0	7.84	7.84	7.84	0	s	c	2.36859	3.2	3.2	4.28276	1.1895	0.788	0.788	0.788	0	0.784	0.784	0.784	0	0.236859	-0.500333	0.500333	0.100067	0.428276	0.11895	s
20130730205351	2013-07-30	20:00:00	2013-07-30 20:00:00	bf	s	39	11.56	12.3	11.66	0.523259	5.68	6.05	5.73	0.26163	u	e	1.86137	3.2	3.2	3.5097	0.64049	1.156	1.23	1.166	0.0523259	0.568	0.605	0.573	0.026163	0.186137	0	0	0	0.35097	0.064049	u	e
20130802203522	2013-08-02	20:00:00	2013-08-02 20:00:00	bg	s	14	9.44	16.74	9.52	5.16188	4.57	8.37	4.61	2.68701	u	c	1.90315	3.2	3.2	4.20525	1.27098	0.944	1.674	0.952	0.516188	0.457	0.837	0.461	0.268701	0.190315	-0.0256667	0.0256667	0.00513333	0.420525	0.127098	u
20130803034542	2013-08-03	03:00:00	2013-08-03 03:00:00	bh	s	12	6.32	6.91	6.74	0.417193	6.32	6.91	6.74	0.417193	s	c	1.49146	3.2	3.2	4.08367	1.12236	0.632	0.691	0.674	0.0417193	0.632	0.691	0.674	0.0417193	0.149146	-0.0173333	0.0173333	0.00346667	0.408367	0.112236	s
20130807102559	2013-08-07	10:00:00	2013-08-07 10:00:00	bi	s	236	35.74	40.02	38.92	3.02642	35.74	40.02	38.92	3.02642	u	c	1.5679	3.2	3.2	4.40957	1.10208	3.574	4.002	3.892	0.302642	3.574	4.002	3.892	0.302642	0.15679	-0.0983333	0.0983333	0.0196667	0.440957	0.110208		c
20130808083655	2013-08-08	08:00:00	2013-08-08 08:00:00	bk	s	11	10.54	17.98	16.82	5.26087	5.22	8.94	8.36	2.63044	u	c	1.7484	3.2	3.2	3.70679	0.713512	1.054	1.798	1.682	0.526087	0.522	0.894	0.836	0.263044	0.17484	-0.555667	0.555667	0.111133	0.370679	0.0713512	u
20130808151955	2013-08-08	15:00:00	2013-08-08 15:00:00	bl	s	8	15.69	16.24	15.68	0.388909	7.78	8.02	7.79	0.169706	u	c	1.60557	3.2	3.2	4.91542	1.02832	1.569	1.624	1.568	0.0388909	0.778	0.802	0.779	0.0169706	0.160557	-1.13267	1.13267	0.226533	0.491542	0.102832	u
20130809021632	2013-08-09	02:00:00	2013-08-09 02:00:00	bm	s	7	16.34	16.34	16.34	0	8.02	8.02	8.02	0	u	e	1.91451	3.2	3.2	4.73243	0.0725473	1.634	1.634	1.634	0	0.802	0.802	0.802	0	0.191451	-1.603	1.603	0.3206	0.473243	0.00725473	u	e
20130812064637	2013-08-12	06:00:00	2013-08-12 06:00:00	bn	s	46	9.22	10	9.54	0.551543	4.56	4.95	4.72	0.275772	u	e	2.39861	3.2	3.2	5.42607	0.0657023	0.922	1	0.954	0.0551543	0.456	0.495	0.472	0.0275772	0.239861	0.803333	0.803333	0.160667	0.542607	0.00657023	u	e
20130812121915	2013-08-12	12:00:00	2013-08-12 12:00:00	bo	s	54	9.95	10.32	10.26	0.26163	4.92	5.11	5.08	0.13435	u	b	2.5337	3.2	3.2	5.53438	0.320068	0.995	1.032	1.026	0.026163	0.492	0.511	0.508	0.013435	0.25337	-0.782333	0.782333	0.156467	0.553438	0.0320068	u	b
20130815042256	2013-08-15	04:00:00	2013-08-15 04:00:00	bp	s	58	8.46	14.94	10.98	4.58205	4.03	7.32	5.39	2.32638	u	e	2.03726	3.2	3.2	5.48058	0.0138783	0.846	1.494	1.098	0.458205	0.403	0.732	0.539	0.232638	0.203726	-0.0716667	0.0716667	0.0143333	0.548058	0.00138783	u	e
20130817165650	2013-08-17	16:00:00	2013-08-17 16:00:00	bq	s	12	24.34	22.4	28.8	1.37179	12.07	16.2	14.35	2.92035	u	c	1.84237	3.2	3.2	6.50227	0.108764	2.434	2.24	2.88	0.137179	1.207	1.62	1.435	0.292035	0.184237	0.0853333	0.0853333	0.0170667	0.650227	0.0108764	u
20130818005655	2013-08-18	00:00:00	2013-08-18	br	?	18	4.62	4.73	4.66	0.0777817	2.3	2.41	2.34	0.0777817	s	c	1.88547	3.2	3.2	6.51563	0.0450901	0.462	0.473	0.466	0.00777817	0.23	0.241	0.234	0.00777817	0.188547	-0.645333	0.645333	0.129067	0.651563	0.00450901	s
20130818033255	2013-08-18	03:00:00	2013-08-18 03:00:00	bs	?	9	2.69	2.95	2.73	0.183848	1.95	2.21	1.99	0.183848	s	c	1.91055	3.2	3.2	6.44207	0.0768571	0.269	0.295	0.273	0.0183848	0.195	0.221	0.199	0.0183848	0.191055	-0.645333	0.645333	0.129067	0.644207	0.00768571	s
20130819210442	2013-08-19	21:00:00	2013-08-19 21:00:00	bt	s	48	14.63	15.29	14.95	0.46669	7.26	7.59	7.42	0.233345	u	c	2.14102	3.2	3.2	6.42241	0.109734	1.463	1.529	1.495	0.046669	0.726	0.759	0.742	0.0233345	0.214102	0.094	0.094	0.0188	0.642241	0.0109734	u	c
20130820075211	2013-08-20	07:00:00	2013-08-20 07:00:00	bu	s	6	11.18	11.18	11.18	0	5.59	5.59	5.59	0	u	e	2.05362	3.2	3.2	7.45256	0.123778	1.118	1.118	1.118	0	0.559	0.559	0.559	0	0.205362	0.636333	0.636333	0.127267	0.745256	0.0123778	u	e
20130820230942	2013-08-20	23:00:00	2013-08-20 23:00:00	bv	s	35	20.67	26.95	23.24	4.44063	9.83	12.97	11.63	2.22032	u	e	2.49051	3.2	3.2	7.4718	0.125973	2.067	2.695	2.324	0.444063	0.983	1.297	1.163	0.222032	0.249051	0.577	0.577	0.1154	0.74718	0.0125973	u	e
20130822234326	2013-08-22	23:00:00	2013-08-22 23:00:00	bw	?	5	4.06	5.35	4.77	0.912168	1.96	2.83	2.05	0.615183	c	e	1.99626	3.2	3.2	7.53266	0.061011	0.406	0.535	0.477	0.0912168	0.196	0.283	0.205	0.0615183	0.199626	-1.45267	1.45267	0.290533	0.753266	0.0061011	c	e
20130823060152	2013-08-23	06:00:00	2013-08-23 06:00:00	bx	?	16	13.02	15.8	13.93	1.96576	12.81	15.59	13.72	1.96576	c	e	2.13187	3.2	3.2	7.45111	0.0552713	1.302	1.58	1.393	0.196576	1.281	1.559	1.372	0.196576	0.213187	1.44867	1.44867	0.289733	0.745111	0.00552713	c	e
20130824234415	2013-08-24	23:00:00	2013-08-24 23:00:00	by	s	26	16.37	18.53	17.72	1.52735	7.63	8.72	8.31	0.770746	u	c	6.1989	3.2	3.2	12.9408	0.354263	1.637	1.853	1.772	0.152735	0.763	0.872	0.831	0.0770746	0.61989	1.37167	1.37167	0.274333	1.29408	0.0354263	u	c
20130825035423	2013-08-25	03:00:00	2013-08-25 03:00:00	bz	s	15	20.32	27.05	21.25	4.75883	10.01	13.42	10.52	2.41123	u	c	4.65277	3.2	3.2	13.8328	0.655106	2.032	2.705	2.125	0.475883	1.001	1.342	1.052	0.241123	0.465277	0.478667	0.478667	0.0957333	1.38328	0.0655106	u	c
20130826003522	2013-08-26	00:00:00	2013-08-26	cc	s	83	26.49	42.13	37.69	11.0592	17.74	20.56	18.34	1.99404	u	c	7.48242	3.2	3.2	13.9442	0.378065	2.649	4.213	3.769	1.10592	1.774	2.056	1.834	0.199404	0.748242	-1.67767	1.67767	0.335533	1.39442	0.0378065	u	c
20130826003522	2013-08-26	00:00:00	2013-08-26	cd	s	21	40.99	43.55	41.25	1.81019	19.99	21.72	20.57	1.22329	u	e	8.66578	3.2	3.2	13.9442	0.378065	4.099	4.355	4.125	0.181019	1.999	2.172	2.057	0.122329	0.866578	-1.67767	1.67767	0.335533	1.39442	0.0378065	u	e
20130827003522	2013-08-27	00:00:00	2013-08-27	ce	s	37	43.99	54.33	49.95	7.31148	21.97	27.1	24.96	3.62746	u	c	9.47587	3.2	3.2	14.7579	0.0916862	4.399	5.433	4.995	0.731148	2.197	2.71	2.496	0.362746	0.947587	1.534	1.534	0.3068	1.47579	0.00916862	u	c
20130827003522	2013-08-27	00:00:00	2013-08-27	cf	s	15	34.3	48.06	43.04	9.72979	16.64	23.52	21.51	4.86489	u	e	10.0346	3.2	3.2	14.7579	0.0916862	3.43	4.806	4.304	0.972979	1.664	2.352	2.151	0.486489	1.00346	1.534	1.534	0.3068	1.47579	0.00916862	u	e
20130829045138	2013-08-29	04:00:00	2013-08-29 04:00:00	cg	s	66	44.22	53.76	44.93	6.7458	21.05	26.82	22.41	4.08001	u	c	9.31978	3.2	3.2	13.0164	0.30666	4.422	5.376	4.493	0.67458	2.105	2.682	2.241	0.408001	0.931978	0.192333	0.192333	0.0384667	1.30164	0.030666	u	c
20130830131238	2013-08-30	13:00:00	2013-08-30 13:00:00	ch	s	53	47.15	49.35	48.53	1.55563	23	24.12	23.76	0.79196	u	c	11.5692	3.2	3.2	17.3592	1.10219	4.715	4.935	4.853	0.155563	2.3	2.412	2.376	0.079196	1.15692	-2.859	2.859	0.5718	1.73592	0.110219	u	c
20130830211238	2013-08-30	21:00:00	2013-08-30 21:00:00	ci	n	17	30.06	38.24	33.52	5.78413	30.06	38.24	33.52	5.78413	s	e	14.1489	3.2	3.2	19.1111	0.545326	3.006	3.824	3.352	0.578413	3.006	3.824	3.352	0.578413	1.41489	-1.36767	1.36767	0.273533	1.91111	0.0545326	s	e
20130901211238	2013-09-01	21:00:00	2013-09-01 21:00:00	cj	s	7	50.13	53.23	50.66	2.19203	25.06	26.61	25.83	1.09602	u	e	10.3505	3.2	3.2	19.1835	0.577098	5.013	5.323	5.066	0.219203	2.506	2.661	2.583	0.109602	1.03505	-1.265	1.265	0.253	1.91835	0.0577098	u	e
20130901211238	2013-09-01	21:00:00	2013-09-01 21:00:00	ck	s	8	39.78	53.64	45.34	9.8005	18.89	26.82	22.67	5.60736	u	e	12.5592	3.2	3.2	19.1835	0.577098	3.978	5.364	4.534	0.98005	1.889	2.682	2.267	0.560736	1.25592	-1.265	1.265	0.253	1.91835	0.0577098	u	e
20130901211238	2013-09-01	21:00:00	2013-09-01 21:00:00	cl	?	23	14.48	18.06	17.16	2.53144	13.28	16.94	16.04	2.58801	c	e	11.649	3.2	3.2	19.1835	0.577098	1.448	1.806	1.716	0.253144	1.328	1.694	1.604	0.258801	1.1649	-1.265	1.265	0.253	1.91835	0.0577098	c	e
20130902211238	2013-09-02	21:00:00	2013-09-02 21:00:00	cm	?	12	19.79	29.58	27.74	6.92258	19.79	29.58	27.74	6.92258	s	e	19.9495	3.2	3.2	17.7874	0.981543	1.979	2.958	2.774	0.692258	1.979	2.958	2.774	0.692258	1.99495	-2.33533	2.33533	0.467067	1.77874	0.0981543	s	e
20130903112355	2013-09-03	11:00:00	2013-09-03 11:00:00	cn	n	38	36.55	43.75	40.04	5.09117	36.55	43.75	40.04	5.09117	s	e	19.1688	3.2	3.2	17.6514	1.37377	3.655	4.375	4.004	0.509117	3.655	4.375	4.004	0.509117	1.91688	-4.74133	4.74133	0.948267	1.76514	0.137377	s	e
20130903211238	2013-09-03	11:00:00	2013-09-03 11:00:00	co	n	15	33.71	38.3	36.62	3.24562	33.71	38.3	36.62	3.24562	s	e	19.2538	3.2	3.2	18.5109	0.248574	3.371	3.83	3.662	0.324562	3.371	3.83	3.662	0.324562	1.92538	5.282	5.282	1.0564	1.85109	0.0248574	s	e
